# Supplementary material for: A phylogenetic epidemiology approach to predicting the establishment of multi-host plant pests
Source: Commun Biol. 2025 Jan 24;8:117. doi: 10.1038/s42003-025-07540-y (PMC11760915; doi:10.1038/s42003-025-07540-y)
Supplement: Supplementary file 3 — Supplementary Data [file 42003_2025_7540_MOESM3_ESM.xlsx]

## Sheet: Data 1
Supplementary Data 1. Vegetation group, plot size, tree basal area (BA) and density, attacked tree density in 2017 and 2018, species richness, density- and basal area-based phylogenetically weighted susceptibility estimates, and ISHB generation estimates for each plot in Ventura, Orange, and San Diego Counties. Plots are presented in order from northwest to southeast within each county and vegeta…
					ISHB Attack Density (n*ha-1)			wpS
Site	Vegetation Group	Plot Size (ha)	BA (m2*ha-1)	Density (ha-1)	2017	2018	Species Richness	Density- based	BA- based	Estimated ISHB Gens (n)	Latitude	Longitude	County	shb2018
OVLC196	BFW	0.29	42.2	178.5	0	0	7	0.45	0.62	8.4	34.4493	-119.296	Ventura
OVLC198	BFW	1.12	13.3	46.2	0	0	5	0.43	0.6	8.7	34.4431	-119.299	Ventura
SPGC188	BFW	0.21	31.3	305.9	0	0	11	0.29	0.64	7.6	34.4428	-119.229	Ventura
DEP1871	BFW	0.25	17.8	284	0	0	4	0.37	0.3	−	34.4368	-119.204	Ventura
COSCA178	BFW	0.28	48.4	177.8	0	0	4	0.29	0.3	7.4	34.1748	-118.886	Ventura
COSCA1791	BFW	0.23	30.7	259.7	0	0	6	0.52	0.76	8.7	34.1312	-118.855	Ventura
OVLC1971	RF	0.11	42.1	410.8	0	0	5	0.4	0.33	−	34.453	-119.303	Ventura
RAT194	RF	0.08	46.3	889.4	0	0	3	0.95	0.97	8.7	34.4496	-118.755	Ventura
RAR201	RF	0.08	44.7	1078.8	0	0	6	0.49	0.29	6.6	34.4373	-119.087	Ventura
CCP189	RF	0.25	20.6	372	0	0	7	0.75	0.8	7.8	34.4249	-119.26	Ventura
STP1861	RF	0.25	28.9	808	0	0	7	0.68	0.66	−	34.4053	-119.081	Ventura
OVLC193	RF	0.25	22.5	216	0	0	8	0.48	0.66	7.7	34.3784	-119.306	Ventura
OVLC191	RF	0.2	16.1	762.1	0	0	6	0.77	0.55	7	34.3779	-119.308	Ventura
TNC203	RF	0.21	30.5	590.5	381	447.6	8	0.95	0.89	6.9	34.357	-119.028	Ventura	1
FOP190	RF	0.3	40.4	210	0	0	10	0.7	0.92	6.8	34.3561	-119.309	Ventura
HCCRP184	RF	0.13	44.4	784	0	0	2	0.93	0.55	6.3	34.3408	-118.86	Ventura
HCCRP185	RF	0.25	24.3	336	0	0	5	0.71	0.36	6.5	34.3364	-118.868	Ventura
LIA199	RF	0.13	37.4	480	56	232	5	0.76	0.58	8.1	34.329	-119.131	Ventura	1
TCP180	RF	0.08	33.8	610.4	0	0	6	0.92	0.97	−	34.3229	-118.709	Ventura
TNC200	RF	0.14	24.8	1488.9	29.6	22.2	2	0.98	0.98	8.1	34.2905	-119.129	Ventura	1
TNC2021	RF	0.27	18.9	437.7	0	15.1	7	0.96	0.96	5.4	34.2365	-119.224	Ventura	1
COSCA1771	RF	0.12	55.7	756.5	0	0	10	0.71	0.69	−	34.1678	-118.964	Ventura
OVLC1951	RW	0.58	22.2	96.1	0	0	6	0.3	0.32	-	34.4577	-119.293	Ventura
OVLC192	RW	0.35	41.3	151.4	0	0	3	0.61	0.71	9	34.3955	-119.309	Ventura
COSCA183	RW	0.29	14.2	182.5	0	0	7	0.84	0.87	−	34.213	-118.928	Ventura
COSCA1811	RW	0.42	13.4	118.4	0	0	4	0.31	0.31	-	34.2112	-118.795	Ventura
TNC204	WS	0.48	1.6	45.7	0	0	4	0.94	0.97	10.2	34.3892	-118.876	Ventura
SRVP1821	WS	0.25	36.5	184	0	0	8	0.65	0.55	−	34.2276	-118.933	Ventura
GC1392	BFW	0.64	11.2	69.2	1.6	1.6	4	0.33	0.3	11.3	33.8609	-117.71	Orange	1
GC1	BFW	0.3	12.3	208.3	0	0	4	0.27	0.28	8.8	33.8441	-117.703	Orange
WCWP15	BFW	0.36	40.5	170.6	0	0	1	0.28	0.28	9.8	33.8343	-117.735	Orange
WCWP162	BFW	0.25	11.3	332	0	0	4	0.87	0.47	−	33.8123	-117.754	Orange
LCNP101	BFW	0.33	32.3	169.7	0	0	5	0.35	0.43	6.5	33.7579	-117.701	Orange
BSC14	BFW	0.4	26.5	145	0	0	2	0.36	0.5	7.9	33.757	-117.665	Orange
LCNP102	BFW	1.5	11.5	32.6	0	0	4	0.41	0.51	7.2	33.7539	-117.695	Orange
LCNP103	BFW	0.5	29.6	91.7	0	0	3	0.35	0.32	7	33.7451	-117.679	Orange
LCNP104	BFW	1.34	7.8	41	0	0	2	0.54	0.55	7.4	33.742	-117.677	Orange
LCNP100	BFW	0.96	9.1	57.3	0	0	3	0.32	0.28	7.4	33.7058	-117.691	Orange
LCNP92	BFW	2.44	6.1	24.2	0	0	3	0.46	0.42	8.7	33.7032	-117.695	Orange
WRWP22	BFW	0.64	19.1	85.5	1.6	1.6	4	0.55	0.55	6.9	33.6871	-117.659	Orange	1
WRWP90	BFW	0.43	25.5	138.8	0	0	3	0.3	0.29	9.6	33.6834	-117.645	Orange
WRWP89	BFW	0.49	32.9	111.1	0	0	3	0.34	0.28	7.2	33.6808	-117.646	Orange
ONRP31	BFW	0.6	24.8	111.1	53.1	53.1	3	0.41	0.59	7.5	33.6497	-117.603	Orange	1
ONWP28	BFW	1.17	15.4	93.9	18.8	22.2	3	0.52	0.6	7.7	33.6492	-117.605	Orange	1
ONWP29	BFW	0.73	13.3	91.7	21.9	28.8	3	0.5	0.52	8.3	33.6474	-117.607	Orange	1
ONWP30	BFW	0.58	19.5	91.3	1.7	1.7	3	0.34	0.34	7.7	33.6462	-117.61	Orange	1
ONWP144	BFW	0.42	34.3	183.1	16.9	26.5	7	0.42	0.56	7.9	33.6196	-117.623	Orange	1
COI169	BFW	0.24	28.3	212.8	0	0	1	0.28	0.28	6.1	33.6146	-117.802	Orange
LCWP78	BFW	0.72	16.1	69.2	0	0	1	0.28	0.28	8.2	33.6011	-117.769	Orange
LCWP81	BFW	0.28	21	186.9	0	0	1	0.28	0.28	7.6	33.5942	-117.775	Orange
LCWP82	BFW	0.34	20.6	163.3	0	0	4	0.44	0.32	7	33.593	-117.772	Orange
CCSP56	BFW	0.55	7.8	84.3	0	0	3	0.7	0.5	5.6	33.5902	-117.788	Orange
CCSP57	BFW	0.12	45.6	380.2	0	0	4	0.57	0.4	6.5	33.5857	-117.793	Orange
CCSP58	BFW	0.16	39.9	364.7	0	0	3	0.43	0.35	5.5	33.5837	-117.795	Orange
CCSP60	BFW	0.24	25.1	232.6	0	0	3	0.53	0.4	9	33.583	-117.797	Orange
CCSP59	BFW	0.21	16	216	0	4.7	3	0.61	0.49	6	33.5802	-117.8	Orange	1
LCWP83	BFW	0.3	21.1	162	0	0	3	0.31	0.29	5.4	33.578	-117.782	Orange
LCWP38	BFW	0.19	26.3	337.7	0	0	3	0.64	0.68	4.7	33.5739	-117.786	Orange
AWC73	BFW	0.28	40.1	162	0	0	4	0.35	0.29	8.5	33.5588	-117.75	Orange
AWC702	BFW	0.36	19.9	147.2	0	2.8	2	0.3	0.31	6.3	33.5519	-117.745	Orange	1
WMRP63	SN	0.46	9.6	104.9	89.6	91.8	10	0.83	0.83	9.1	33.6571	-117.837	Orange	1
WMRP64	SN	0.62	9.7	87	43.5	48.3	10	0.59	0.53	7.4	33.6569	-117.832	Orange	1
SHP45	SN	1.06	7	48	38.6	38.6	10	0.25	0.34	11.7	33.5911	-117.711	Orange	1
PCRP95	RF	0.29	34.3	843.5	68	88.4	14	0.19	0.35	9.2	33.7675	-117.768	Orange	1
PCRP94	RF	0.14	43.2	477.2	210.5	245.6	10	0.62	0.53	6.4	33.7655	-117.77	Orange	1
ONWP145	RF	0.42	27.5	127.5	93.8	89	6	0.64	0.67	9	33.6154	-117.625	Orange	1
ONWP146	RF	0.3	22	176.7	86.7	90	6	0.41	0.3	7.2	33.575	-117.642	Orange	1
ONWP147	RF	0.22	20.9	311.6	120.9	181.4	5	0.77	0.85	7.9	33.5736	-117.643	Orange	1
AWC712	RF	0.23	10.6	200.3	46.9	46.9	4	0.93	0.96	−	33.555	-117.742	Orange	1
ONWP148	RF	0.23	21.9	380.8	175.4	209.7	7	0.89	0.95	7.4	33.5477	-117.66	Orange	1
AWC43	RF	0.2	18.8	374.4	177.3	251.2	6	0.96	0.97	7	33.5431	-117.734	Orange	1
AWC68	RF	0.26	13.8	227.5	145.1	156.9	5	0.94	0.94	10.1	33.5421	-117.737	Orange	1
AWC67	RF	0.36	13.3	342.8	295.4	306.6	5	0.98	0.98	7.3	33.5321	-117.742	Orange	1
GC1402	RW	0.81	11	63.9	0	0	3	0.51	0.53	−	33.8585	-117.707	Orange
GC6	RW	2.75	7	28.7	0	0	5	0.49	0.4	7.9	33.851	-117.704	Orange
GC5	RW	0.86	4.5	58.1	0	0	4	0.72	0.68	8.7	33.8471	-117.705	Orange
GC42	RW	1.53	8.7	53.1	0	0	5	0.63	0.6	9.4	33.844	-117.705	Orange
GC2	RW	0.15	11.1	305.2	0	0	8	0.4	0.48	8.2	33.8428	-117.701	Orange
GC3	RW	0.28	10.4	335.1	0	3.5	7	0.39	0.59	8.4	33.8419	-117.701	Orange	1
SORP972	RW	0.23	41.8	264.6	81.1	85.4	9	0.72	0.82	9.5	33.8226	-117.777	Orange	1
SORP982	RW	0.27	19.2	234.8	128.4	139.4	9	0.8	0.86	9.3	33.8214	-117.774	Orange	1
SORP992	RW	0.23	18.3	243.2	89.6	123.7	6	0.85	0.74	8.2	33.8198	-117.772	Orange	1
FC8	RW	0.18	6.9	227.8	0	0	6	0.86	0.48	9.6	33.7915	-117.72	Orange
FC7	RW	0.51	21.8	102.3	0	0	5	0.7	0.53	7.8	33.7913	-117.722	Orange
PCRP93	RW	0.18	42.3	366.2	197.2	242.3	6	0.86	0.85	9.5	33.7635	-117.771	Orange	1
MCWP24	RW	0.27	22.7	191.7	0	0	9	0.65	0.6	8	33.7085	-117.615	Orange
MCWP25	RW	0.43	9.3	131.9	0	0	7	0.69	0.48	10.2	33.7085	-117.614	Orange
MCWP26	RW	0.47	4.5	117.5	0	0	8	0.79	0.62	8.4	33.708	-117.612	Orange
WRWP91	RW	0.7	13.9	77.1	0	0	2	0.41	0.32	8.1	33.691	-117.656	Orange
WRWP21	RW	0.18	24.2	302.9	11.4	17.1	4	0.91	0.78	7.4	33.6843	-117.662	Orange	1
WRWP20	RW	0.06	32.9	4000	228.1	228.1	3	0.98	0.98	7.9	33.6829	-117.663	Orange	1
WRWP86	RW	0.31	20.6	147.4	64.1	76.9	5	0.89	0.94	8.8	33.6765	-117.624	Orange	1
WRWP85	RW	0.27	49.1	172.8	56.3	56.3	5	0.59	0.89	8.4	33.6741	-117.624	Orange	1
WRWP88	RW	0.62	19.9	123.8	0	0	3	0.3	0.29	6.2	33.6739	-117.649	Orange
WRWP27	RW	0.4	15.4	126.7	2.5	12.4	4	0.54	0.57	8	33.6725	-117.652	Orange	1
WRWP84	RW	0.6	27	97.4	21.8	26.9	5	0.66	0.71	7.6	33.6721	-117.626	Orange	1
WRWP23	RW	0.46	51	118.9	8.6	10.8	8	0.53	0.48	6.8	33.6715	-117.655	Orange	1
UCI87	RW	0.19	32	273.7	178.9	236.8	1	0.98	0.98	8	33.6623	-117.853	Orange	1
WMRP65	RW	0.13	25.3	472	232	328	7	0.95	0.93	9.7	33.6561	-117.825	Orange	1
COI167	RW	0.17	30.5	274.9	52.6	70.2	6	0.78	0.68	6.7	33.6209	-117.803	Orange	1
COI168	RW	0.39	49.5	125.6	17.9	20.5	5	0.69	0.92	6.5	33.6188	-117.802	Orange	1
LCWP75	RW	0.36	14.1	103	8.4	11.1	5	0.94	0.9	7.9	33.6083	-117.758	Orange	1
LCWP74	RW	0.77	17.7	108	1.3	14.3	3	0.65	0.78	8.3	33.6079	-117.762	Orange	1
LCWP80	RW	0.46	23.1	100	34.8	60.9	3	0.73	0.83	7.6	33.5971	-117.755	Orange	1
LCWP79	RW	0.78	19.4	68.2	24.4	27	3	0.76	0.93	7.7	33.5945	-117.759	Orange	1
LCWP34	RW	0.18	14.4	254.1	0	0	5	0.54	0.4	7.1	33.5911	-117.769	Orange
LCWP33	RW	0.36	12.7	133.7	0	0	5	0.36	0.31	7.1	33.5894	-117.766	Orange
LCWP32	RW	0.67	7.2	79.2	1.5	4.5	7	0.49	0.5	7.5	33.5865	-117.765	Orange	1
LCWP39	RW	0.3	18.1	174.8	0	0	4	0.62	0.67	6.4	33.5762	-117.786	Orange
LCWP37	RW	0.42	22.3	125	0	0	3	0.51	0.42	7.5	33.5711	-117.789	Orange
AWC47	RW	0.35	39.2	136.9	65.6	71.3	5	0.65	0.91	7.3	33.566	-117.747	Orange	1
AWC48	RW	0.41	11	124.5	85.4	85.4	3	0.81	0.82	8.4	33.5645	-117.745	Orange	1
AWC49	RW	0.55	19.9	94.1	74.2	76	3	0.8	0.93	9.2	33.5624	-117.744	Orange	1
AWC50	RW	0.9	10.8	57.8	12.2	13.3	3	0.49	0.65	8.2	33.5606	-117.743	Orange	1
AWC72	RW	0.29	53.2	157.6	0	28	5	0.57	0.92	7.5	33.5574	-117.747	Orange	1
AWC42	RW	0.43	7.5	99.6	60.2	71.8	4	0.98	0.98	7.6	33.5357	-117.741	Orange	1
FC9	WS	0.22	23.6	390.7	0	0	5	0.87	0.5	10.1	33.7912	-117.718	Orange
UNB53	WS	0.32	12.6	301.9	47.2	47.2	7	0.28	0.47	7.8	33.6518	-117.88	Orange	1
UNB54	WS	0.29	17.9	153.1	37.4	64.6	6	0.63	0.68	6.2	33.6515	-117.871	Orange	1
TNP51	WS	0.3	13.2	268.3	127.4	124.1	5	0.53	0.66	−	33.6477	-117.949	Orange	1
TNP52	WS	0.18	12.1	409.1	331.7	320.6	4	0.85	0.87	-	33.6442	-117.947	Orange	1
COI166	WS	0.16	32.7	314.1	160.3	153.8	4	0.94	0.95	7.5	33.6282	-117.805	Orange	1
UNB55	WS	0.25	13.6	344.6	212.3	212.3	7	0.69	0.77	6.3	33.6281	-117.879	Orange	1
COI170	WS	0.17	20	369.7	18.2	18.2	5	0.72	0.79	8.7	33.623	-117.804	Orange	1
LCWP77	WS	1.06	5.6	40.8	0	0	5	0.43	0.25	8.7	33.6127	-117.759	Orange
LCWP76	WS	0.26	37.8	207.4	0	7.8	7	0.69	0.84	−	33.6102	-117.76	Orange	1
AWC44	WS	0.14	9.4	413.2	210.2	326.2	6	0.94	0.97	9.3	33.5885	-117.713	Orange	1
AWC46	WS	0.36	5.8	97.9	61.5	78.3	4	0.98	0.98	8.2	33.5819	-117.71	Orange	1
CCSP61	WS	0.45	5.6	99.5	0	0	5	0.8	0.86	7.9	33.5763	-117.805	Orange
AWC142	WS	0.26	9.9	176.7	111.4	145.9	5	0.94	0.94	8.7	33.5745	-117.716	Orange	1
CCSP62	WS	0.2	6.7	260.9	0	0	4	0.96	0.92	7.8	33.5737	-117.809	Orange
LCWP36	WS	0.23	19.8	140.5	0	0	3	0.8	0.58	8.3	33.5692	-117.791	Orange
LCWP35	WS	0.17	8.7	635.2	0	0	3	0.95	0.77	8	33.567	-117.793	Orange
AWC143	WS	0.21	7.4	173.2	96.2	120.3	7	0.63	0.57	6.8	33.5506	-117.718	Orange	1
AWC69	WS	0.33	13.2	151.5	142.4	145.5	3	0.96	0.95	8.4	33.5443	-117.725	Orange	1
AWC66	WS	0.15	7	301.4	198.6	219.2	4	0.98	0.98	6.5	33.5277	-117.74	Orange	1
AWC41	WS	0.17	12.2	285.7	29.8	71.4	4	0.98	0.98	5.8	33.523	-117.738	Orange	1
AWC40	WS	0.16	18.9	317.6	68.5	118.3	7	0.92	0.8	6.2	33.5207	-117.739	Orange	1
WGP107	BFW	1.16	4.9	54.3	1.7	1.7	3	0.44	0.5	10.9	33.3532	-117.031	San Diego	1
WGP106	BFW	0.81	3.2	73.2	1.2	1.2	6	0.28	0.4	8.8	33.3525	-117.04	San Diego	1
WGP105	BFW	0.23	33.1	221.7	0	0	3	0.41	0.4	7.9	33.3481	-117.035	San Diego
DAR153	BFW	0.42	14.9	109.5	0	0	5	0.5	0.52	6.1	33.1865	-117.051	San Diego
LWO206	BFW	0.25	34.1	260	0	4	7	0.36	0.28	8.3	33.1715	-117.024	San Diego	1
LWO205	BFW	0.3	34.5	371.2	0	0	8	0.48	0.51	7.9	33.1663	-117.016	San Diego
CDFW152	BFW	0.25	17.8	180	0	0	3	0.4	0.33	8.5	33.1577	-117.275	San Diego
CNLM156	BFW	0.3	13.1	225.9	0	0	5	0.37	0.32	8.1	33.1367	-117.263	San Diego
SDRP176	BFW	0.38	49.2	135.5	0	0	7	0.35	0.41	8.8	33.0785	-117.115	San Diego
SDRP174	BFW	0.26	24.9	254.9	0	0	7	0.89	0.93	7.6	33.0404	-117.038	San Diego
GRSCP162	BFW	0.21	24.6	311.4	0	0	5	0.44	0.48	7.7	32.9278	-116.985	San Diego
LSCP163	BFW	0.35	41.2	184.5	0	0	8	0.4	0.54	8.6	32.8823	-116.898	San Diego
FSCP164	BFW	0.28	52.2	229.5	42.4	42.4	6	0.53	0.54	10.4	32.8478	-116.862	San Diego	1
MBNP207	BFW	0.26	43.7	484.6	0	0	5	0.54	0.66	7.3	32.8451	-117.199	San Diego
TCNP208	BFW	0.21	28	381	0	0	6	0.37	0.37	8.8	32.798	-117.179	San Diego
CDFW155	BFW	0.19	13.2	362.7	0	0	6	0.94	0.93	8.2	32.772	-116.808	San Diego
CDFW154	BFW	0.25	20.6	416	0	0	5	0.97	0.97	8	32.7576	-116.895	San Diego
HCWA210	BFW	1.22	16.7	40	0	0	5	0.55	0.46	10.3	32.6748	-116.827	San Diego
SDCP171	SN	0.29	19.4	175.3	80.6	73.6	9	0.54	0.42	7.2	33.0024	-117.235	San Diego	1
CALT1283	RF	0.13	21.8	816	0	8	5	0.98	0.98	−	33.3141	-117.18	San Diego	1
CALT1253	RF	0.31	11	158.1	0	19.4	4	0.98	0.98	-	33.3124	-117.188	San Diego	1
CALT1243	RF	0.27	10.6	215.1	7.5	22.6	4	0.98	0.98	-	33.3123	-117.191	San Diego	1
CALT138	RF	0.25	19.3	759.2	195.9	453.1	6	0.97	0.98	8.3	33.2917	-117.223	San Diego	1
CDFW123	RF	0.25	26.4	644	32	80	4	0.98	0.98	7.8	33.2742	-117.232	San Diego	1
CNF129	RF	0.41	119.7	1128.4	0	0	4	0.12	0.14	6.2	33.2567	-116.797	San Diego
CNF130	RF	0.25	44.6	424	0	0	6	0.18	0.24	5.8	33.2551	-116.795	San Diego
CNF131	RF	0.48	53.4	197.9	0	0	5	0.47	0.54	6.3	33.2542	-116.793	San Diego
CNF132	RF	0.32	44.8	181.2	0	0	8	0.66	0.89	6.1	33.2521	-116.793	San Diego
CNF133	RF	0.48	32.5	143.8	0	0	6	0.49	0.56	7.1	33.2512	-116.791	San Diego
CNF134	RF	0.29	20.9	197.3	0	0	6	0.42	0.51	5.8	33.2464	-116.784	San Diego
CNF135	RF	0.29	43.5	315.1	0	0	5	0.75	0.79	7.5	33.2447	-116.781	San Diego
GRP110	RF	0.25	20.7	244	4	76	5	0.88	0.76	7.7	33.2439	-117.276	San Diego	1
GRP109	RF	0.25	29.5	776	12	72	3	0.98	0.98	8.2	33.2436	-117.273	San Diego	1
TECC121	RF	0.4	42.4	122.5	0	0	5	0.48	0.59	6.7	33.0771	-117.157	San Diego
TECC120	RF	0.27	34.6	256.7	0	0	5	0.49	0.64	6	33.0764	-117.16	San Diego
TECC149	RF	0.25	43.8	292	0	0	8	0.4	0.44	8	33.071	-117.168	San Diego
SDRP175	RF	0.25	16	612	0	0	4	0.98	0.97	9.9	33.0641	-117.064	San Diego
LCOP172	RF	0.12	13.1	357.4	25.5	17	3	0.98	0.98	7.7	33.01	-117.167	San Diego	1
LPCP214	RF	0.26	17.7	273.1	0	0	7	0.55	0.69	8.2	32.9383	-117.135	San Diego
MPDC211	RF	0.25	33.6	555.6	0	0	7	0.96	0.98	−	32.8438	-116.996	San Diego
MTRP212	RF	0.26	16.3	200	0	3.8	6	0.95	0.97	11.7	32.822	-117.061	San Diego	1
MVP209	RF	0.25	23.5	244	12	12	6	0.93	0.66	−	32.7632	-117.195	San Diego	1
CDFW158	RF	0.22	15.9	311.6	0	0	6	0.97	0.97	8.5	32.6409	-116.88	San Diego
TRVRP159	RF	0.19	19.1	351.4	281.1	335.1	3	0.94	0.97	6.5	32.5554	-117.089	San Diego	1
GRSCP161	RW	0.41	12.4	112.2	0	0	5	0.79	0.82	10.4	32.9196	-116.989	San Diego
SR116	RW	0.86	19.3	62.6	0	0	5	0.57	0.65	7.6	32.7737	-116.844	San Diego
SR117	RW	0.68	33.5	114.8	32.4	44.2	4	0.59	0.74	9.4	32.7628	-116.846	San Diego	1
CDFW119	WS	0.43	7.8	160.8	7	11.7	5	0.96	0.97	7.6	33.276	-117.231	San Diego	1
CALT137	WS	0.37	14	243.2	59.5	132.4	5	0.98	0.98	8.5	33.2603	-117.238	San Diego	1
CNLM118	WS	0.28	10.3	215.2	81.1	123.5	5	0.98	0.98	9.4	33.2595	-117.263	San Diego	1
GRP108	WS	0.25	15.1	400	12	56	7	0.82	0.8	9.6	33.2435	-117.271	San Diego	1
CDFW113	WS	0.39	15.1	158	0	0	3	0.98	0.98	7.5	33.1796	-117.314	San Diego
CDFW112	WS	0.3	14.4	217	0	0	5	0.98	0.98	6.7	33.1795	-117.317	San Diego
CDFW114	WS	0.21	18.5	214.7	0	0	3	0.98	0.98	7.1	33.1785	-117.311	San Diego
CDFW151	WS	0.25	15.7	180	4	120	2	0.98	0.98	6.3	33.1436	-117.308	San Diego	1
CNLM150	WS	0.19	422.8	237.7	82.7	139.5	5	0.96	0.97	10.4	33.1316	-117.3	San Diego	1
TECC122	WS	0.29	15.8	174.8	17.5	24.5	6	0.9	0.95	10.1	33.0536	-117.204	San Diego	1
SDRP173	WS	0.22	11.3	360.4	0	4.5	7	0.9	0.94	6.3	33.0425	-117.154	San Diego	1
SEER111	WS	0.25	19.5	204	152	172	3	0.98	0.97	7.3	33.012	-117.273	San Diego	1
SEER157	WS	0.25	11.3	163.5	4	4	5	0.83	0.46	6.7	33.0102	-117.248	San Diego	1
SR115	WS	0.36	32	145.4	101.5	101.5	8	0.7	0.83	8.9	32.7771	-116.875	San Diego	1
PCOS213	WS	0.85	2.5	71.8	0	0	8	0.33	0.43	11.2	32.6958	-117.051	San Diego
OVRP165	WS	0.25	13.1	220	0	0	4	0.94	0.94	8.5	32.598	-116.949	San Diego
OVRP160	WS	0.36	15.6	140.8	56.3	87.3	7	0.84	0.78	6.1	32.5898	-117.066	San Diego	1
1 Burned in Thomas Fire (12/7/2017-1/12/2017) 2 Burned in Canyon 2 Fire (10/9/2017 - 10/18/2017) 3 Burned in Lilac Fire (12/7/2017-12/16/2017)

## Sheet: Data 2
Supplementary Data 2. Total number of grids with FD–ISHB grid susceptibility estimates within each city in California.
County	City	Total Grids (n)
Alameda	Alameda	36
Alameda	Berkeley	37
Alameda	Dublin	35
Alameda	Emeryville	7
Alameda	Hayward	80
Alameda	Newark	21
Alameda	Oakland	140
Alameda	Pleasanton	58
Butte	Chico	82
Contra Costa	Brentwood	52
Contra Costa	El Cerrito	15
Fresno	Fresno	314
Los Angeles	Alhambra	23
Los Angeles	Altadena	28
Los Angeles	Artesia	5
Los Angeles	Avocado Heights	9
Los Angeles	Azusa	22
Los Angeles	Baldwin Park	21
Los Angeles	Bell	9
Los Angeles	Bell Gardens	8
Los Angeles	Bellflower	20
Los Angeles	Beverly Hills	23
Los Angeles	Burbank	46
Los Angeles	Carson	51
Los Angeles	Castaic	21
Los Angeles	Cerritos	20
Los Angeles	Citrus	2
Los Angeles	Claremont	34
Los Angeles	Commerce	17
Los Angeles	Compton	24
Los Angeles	Covina	19
Los Angeles	Culver City	24
Los Angeles	Diamond Bar	38
Los Angeles	Downey	27
Los Angeles	Duarte	16
Los Angeles	East Los Angeles	16
Los Angeles	East Pasadena	6
Los Angeles	East Rancho Dominguez	4
Los Angeles	East San Gabriel	4
Los Angeles	El Monte	28
Los Angeles	El Segundo	14
Los Angeles	Florence-Graham	12
Los Angeles	Gardena	17
Los Angeles	Glendale	72
Los Angeles	Glendora	31
Los Angeles	Hacienda Heights	31
Los Angeles	Hidden Hills	10
Los Angeles	Inglewood	31
Los Angeles	La Cañada Flintridge	23
Los Angeles	La Crescenta Montrose	8
Los Angeles	La Mirada	24
Los Angeles	La Puente	7
Los Angeles	La Verne	23
Los Angeles	Ladera Heights	6
Los Angeles	Lakewood	25
Los Angeles	Lawndale	7
Los Angeles	Lomita	7
Los Angeles	Long Beach	127
Los Angeles	Los Angeles	829
Los Angeles	Manhattan Beach	16
Los Angeles	Mayflower Village	2
Los Angeles	Maywood	4
Los Angeles	Monrovia	18
Los Angeles	Monterey Park	17
Los Angeles	Norwalk	28
Los Angeles	Pico Rivera	26
Los Angeles	Pomona	63
Los Angeles	Rancho Palos Verdes	46
Los Angeles	Rosemead	16
Los Angeles	San Fernando	10
Los Angeles	San Gabriel	10
Los Angeles	Santa Clarita	132
Los Angeles	Santa Monica	34
Los Angeles	Signal Hill	6
Los Angeles	South Gate	26
Los Angeles	South Pasadena	11
Los Angeles	South San Jose Hills	4
Los Angeles	South Whittier	14
Los Angeles	Temple City	11
Los Angeles	Topanga	31
Los Angeles	Torrance	54
Los Angeles	Vernon	10
Los Angeles	View Park-Windsor Hills	6
Los Angeles	Vincent	3
Los Angeles	West Covina	38
Los Angeles	West Hollywood	8
Los Angeles	West Puente Valley	8
Los Angeles	Whittier	37
Madera	Madera	30
Merced	Atwater	26
Merced	Merced	68
Monterey	Monterey	29
Monterey	Salinas	65
Orange	Anaheim	118
Orange	Buena Park	25
Orange	Costa Mesa	40
Orange	Cypress	19
Orange	Fullerton	59
Orange	Garden Grove	49
Orange	Huntington Beach	87
Orange	Irvine	135
Orange	La Habra	22
Orange	Laguna Niguel	39
Orange	Laguna Woods	14
Orange	Newport Beach	66
Orange	Orange	65
Orange	Placentia	15
Orange	Rossmoor	6
Orange	Santa Ana	70
Orange	Tustin	29
Placer	Roseville	108
Riverside	Corona	98
Riverside	Indio	48
Riverside	Norco	36
Riverside	Palm Desert	56
Riverside	Palm Springs	55
Riverside	Riverside	228
Riverside	Temecula	80
Sacramento	Elk Grove	103
Sacramento	Sacramento	266
San Bernardino	Chino Hills	61
San Bernardino	Fontana	116
San Bernardino	Montclair	12
San Bernardino	Ontario	121
San Bernardino	Redlands	73
San Bernardino	Rialto	69
San Bernardino	San Bernardino	131
San Bernardino	Upland	43
San Diego	Carlsbad	97
San Diego	Coronado	15
San Diego	Encinitas	56
San Diego	Escondido	112
San Diego	Imperial Beach	10
San Diego	La Mesa	27
San Diego	National City	22
San Diego	Oceanside	108
San Diego	San Diego	730
San Diego	San Marcos	71
San Diego	Vista	58
San Francisco	San Francisco	128
San Joaquin	Lodi	43
San Joaquin	Stockton	185
San Joaquin	Tracy	63
San Mateo	Burlingame	16
San Mateo	East Palo Alto	8
San Mateo	Half Moon Bay	16
San Mateo	Menlo Park	27
San Mateo	San Bruno	20
San Mateo	San Mateo	40
Santa Barbara	Carpinteria	15
Santa Barbara	Goleta	27
Santa Barbara	Lompoc	23
Santa Barbara	Santa Barbara	57
Santa Barbara	Santa Maria	54
Santa Clara	Cambrian Park	1
Santa Clara	Gilroy	43
Santa Clara	Los Gatos	33
Santa Clara	Milpitas	40
Santa Clara	Palo Alto	49
Santa Clara	San Jose	386
Santa Clara	Santa Clara	40
Santa Clara	Sunnyvale	52
Santa Cruz	Santa Cruz	42
Stanislaus	Ceres	28
Stanislaus	Patterson	19
Ventura	Camarillo	64
Ventura	Fillmore	14
Ventura	Oxnard	83
Ventura	San Buenaventura	85
Yolo	Woodland	40

## Sheet: Data 3
Supplementary Data 3. Urban forest tree species list used in this study to estimate FD–ISHB site susceptibility.
Family	Species	n
Adoxaceae	Sambucus canadensis	1
Adoxaceae	Sambucus nigra	1269
Adoxaceae	Sambucus sp.	69
Adoxaceae	Viburnum odoratissimum	77
Adoxaceae	Viburnum sp.	154
Adoxaceae	Viburnum tinus	89
Altingiaceae	Liquidambar formosana	1025
Altingiaceae	Liquidambar orientalis	439
Altingiaceae	Liquidambar styraciflua	182145
Anacardiaceae	Cotinus coggygria	725
Anacardiaceae	Harpephyllum caffrum	2301
Anacardiaceae	Malosma laurina	467
Anacardiaceae	Mangifera indica	136
Anacardiaceae	Pistacia atlantica	237
Anacardiaceae	Pistacia chinensis	163980
Anacardiaceae	Pistacia khinjuk	57
Anacardiaceae	Pistacia vera	30
Anacardiaceae	Rhodosphaera rhodanthema	3
Anacardiaceae	Rhus integrifolia	198
Anacardiaceae	Rhus ovata	340
Anacardiaceae	Rhus sp.	85
Anacardiaceae	Schinus molle	58642
Anacardiaceae	Schinus polygama	660
Anacardiaceae	Schinus terebinthifolia	44971
Anacardiaceae	Searsia lancea	29325
Anacardiaceae	Searsia pendulina	4
Annonaceae	Annona cherimola	392
Annonaceae	Annona squamosa	3
Apocynaceae	Cascabela thevetia	621
Apocynaceae	Cascabela thevetioides	13
Apocynaceae	Nerium oleander	7977
Apocynaceae	Pachypodium lamerei	15
Apocynaceae	Plumeria rubra	755
Apocynaceae	Rauvolfia sumatrana	19
Aquifoliaceae	Ilex aquifolium	529
Aquifoliaceae	Ilex cassine	1
Aquifoliaceae	Ilex cornuta	117
Aquifoliaceae	Ilex glabra	1
Aquifoliaceae	Ilex opaca	18
Aquifoliaceae	Ilex sp.	321
Aquifoliaceae	Ilex wilsonii	823
Araliaceae	Cussonia spicata	22
Araliaceae	Meryta sinclairii	2
Araliaceae	Schefflera actinophylla	604
Araliaceae	Schefflera arboricola	172
Araliaceae	Schefflera elegantissima	5
Araliaceae	Schefflera pueckleri	370
Araliaceae	Tetrapanax sp.	1
Araliaceae	Trevesia palmata	1
Araucariaceae	Agathis robusta	58
Araucariaceae	Araucaria angustifolia	2
Araucariaceae	Araucaria araucana	91
Araucariaceae	Araucaria bidwillii	187
Araucariaceae	Araucaria columnaris	1923
Araucariaceae	Araucaria heterophylla	3001
Araucariaceae	Wollemia nobilis	3
Arecaceae	Archontophoenix alexandrae	36
Arecaceae	Archontophoenix cunninghamiana	30616
Arecaceae	Bismarckia nobilis	84
Arecaceae	Brahea armata	1144
Arecaceae	Brahea brandegeei	159
Arecaceae	Brahea edulis	3639
Arecaceae	Butia odorata	993
Arecaceae	Caryota mitis	44
Arecaceae	Caryota obtusa	20
Arecaceae	Caryota urens	348
Arecaceae	Chamaedorea glaucifolia	2
Arecaceae	Chamaedorea seifrizii	16
Arecaceae	Chamaedorea sp.	12
Arecaceae	Chamaerops humilis	5311
Arecaceae	Dypsis cabadae	13
Arecaceae	Dypsis decaryi	579
Arecaceae	Dypsis lutescens	84
Arecaceae	Howea belmoreana	56
Arecaceae	Howea forsteriana	1264
Arecaceae	Hyophorbe lagenicaulis	29
Arecaceae	Jubaea chilensis	204
Arecaceae	Livistona australis	23
Arecaceae	Livistona chinensis	110
Arecaceae	Livistona decora	156
Arecaceae	Parajubaea torallyi	2
Arecaceae	Phoenix canariensis	30801
Arecaceae	Phoenix dactylifera	14894
Arecaceae	Phoenix loureiroi	15
Arecaceae	Phoenix reclinata	778
Arecaceae	Phoenix roebelenii	10735
Arecaceae	Phoenix rupicola	109
Arecaceae	Phoenix sylvestris	44
Arecaceae	Pritchardia remota	2
Arecaceae	Raphia australis	8
Arecaceae	Ravenea rivularis	1267
Arecaceae	Rhapidophyllum hystrix	7
Arecaceae	Rhapis excelsa	11
Arecaceae	Rhopalostylis baueri	11
Arecaceae	Rhopalostylis sapida	7
Arecaceae	Roystonea regia	226
Arecaceae	Sabal palmetto	66
Arecaceae	Sabal sp.	91
Arecaceae	Syagrus oleracea	1
Arecaceae	Syagrus romanzoffiana	188667
Arecaceae	Trachycarpus fortunei	9462
Arecaceae	Trachycarpus takil	6
Arecaceae	Trithrinax acanthocoma	63
Arecaceae	Washingtonia filifera	38817
Arecaceae	Washingtonia robusta	193168
Arecaceae	Wodyetia bifurcata	316
Asparagaceae	Agave americana	73
Asparagaceae	Agave attenuata	2
Asparagaceae	Agave vivipara	88
Asparagaceae	Beaucarnea gracilis	13
Asparagaceae	Beaucarnea recurvata	206
Asparagaceae	Beaucarnea stricta	10
Asparagaceae	Cordyline australis	2496
Asparagaceae	Cordyline indivisa	6
Asparagaceae	Dasylirion wheeleri	12
Asparagaceae	Dracaena draco	595
Asparagaceae	Dracaena fragrans	7
Asparagaceae	Dracaena marginata	13
Asparagaceae	Dracaena sp.	3
Asparagaceae	Nolina sp.	44
Asparagaceae	Yucca brevifolia	4
Asparagaceae	Yucca gigantea	1542
Asparagaceae	Yucca gloriosa	4885
Asparagaceae	Yucca sp.	3848
Asteraceae	Baccharis pilularis	12
Asteraceae	Baccharis salicina	141
Asteraceae	Baccharis sp.	2
Asteraceae	Montanoa leucantha	1
Asteraceae	Olivaea sp.	297
Asteraceae	Senecio praecox	44
Asteraceae	Vernonia amygdalina	1
Berberidaceae	Berberis aquifolium	26
Betulaceae	Alnus cordata	1522
Betulaceae	Alnus glutinosa	42
Betulaceae	Alnus rhombifolia	12109
Betulaceae	Alnus rubra	140
Betulaceae	Alnus sp.	1874
Betulaceae	Betula glandulosa	1481
Betulaceae	Betula nigra	1506
Betulaceae	Betula occidentalis	2
Betulaceae	Betula papyrifera	650
Betulaceae	Betula pendula	17502
Betulaceae	Betula utilis	498
Betulaceae	Carpinus caroliniana	3719
Betulaceae	Corylus colurna	11
Betulaceae	Corylus sp.	42
Betulaceae	Ostrya virginiana	7
Bignoniaceae	Catalpa bignonioides	179
Bignoniaceae	Catalpa sp.	202
Bignoniaceae	Catalpa speciosa	2056
Bignoniaceae	Chilopsis linearis	2541
Bignoniaceae	Chitalpa tashkentensis	13136
Bignoniaceae	Handroanthus chrysotrichus	2840
Bignoniaceae	Handroanthus impetiginosus	20178
Bignoniaceae	Jacaranda mimosifolia	107640
Bignoniaceae	Jacaranda sp.	2302
Bignoniaceae	Kigelia africana	11
Bignoniaceae	Markhamia lutea	314
Bignoniaceae	Podranea ricasoliana	6
Bignoniaceae	Radermachera sinica	209
Bignoniaceae	Spathodea campanulata	598
Bignoniaceae	Tabebuia aurea	21
Bignoniaceae	Tecoma capensis	137
Bignoniaceae	Tecoma smithii	29
Bignoniaceae	Tecoma stans	323
Boraginaceae	Cordia boissieri	51
Boraginaceae	Ehretia anacua	2
Boraginaceae	Ehretia tinifolia	3
Burseraceae	Bursera hindsiana	27
Burseraceae	Bursera microphylla	3
Burseraceae	Commiphora africana	1
Buxaceae	Buxus microphylla	6
Buxaceae	Buxus sempervirens	31
Buxaceae	Buxus sp.	7
Cactaceae	Opuntia sp.	24
Cactaceae	Pereskia grandiflora	19
Cannabaceae	Celtis australis	3400
Cannabaceae	Celtis bungeana	2
Cannabaceae	Celtis laevigata	740
Cannabaceae	Celtis occidentalis	3603
Cannabaceae	Celtis pallida	3
Cannabaceae	Celtis sinensis	33145
Cannabaceae	Celtis sp.	1393
Caricaceae	Carica papaya	163
Casuarinaceae	Allocasuarina verticillata	218
Casuarinaceae	Casuarina cunninghamiana	4364
Casuarinaceae	Casuarina equisetifolia	1951
Casuarinaceae	Casuarina glauca	460
Celastraceae	Euonymus japonicus	69
Celastraceae	Euonymus sp.	11
Celastraceae	Maytenus boaria	9033
Celastraceae	Maytenus sp.	1
Cercidiphyllaceae	Cercidiphyllum japonicum	119
Combretaceae	Combretum apiculatum	1
Cornaceae	Cornus capitata	14
Cornaceae	Cornus florida	754
Cornaceae	Cornus kousa	98
Cornaceae	Cornus mas	4
Cornaceae	Cornus nuttallii	33
Cornaceae	Cornus sericea	24
Cornaceae	Cornus sp.	285
Cornaceae	Davidia involucrata	3
Cornaceae	Griselinia littoralis	30
Cornaceae	Nyssa sylvatica	8063
Corynocarpaceae	Corynocarpus laevigatus	8
Cunoniaceae	Cunonia capensis	35
Cupressaceae	Calocedrus decurrens	3990
Cupressaceae	Chamaecyparis lawsoniana	98
Cupressaceae	Chamaecyparis obtusa	190
Cupressaceae	Cryptomeria japonica	101
Cupressaceae	Cupressus arizonica	1076
Cupressaceae	Cupressus cashmeriana	18
Cupressaceae	Cupressus funebris	9
Cupressaceae	Cupressus goveniana	7
Cupressaceae	Cupressus guadalupensis	36
Cupressaceae	Cupressus leylandii	1952
Cupressaceae	Cupressus macnabiana	36
Cupressaceae	Cupressus macrocarpa	6088
Cupressaceae	Cupressus sargentii	1
Cupressaceae	Cupressus sempervirens	46059
Cupressaceae	Cupressus sp.	2838
Cupressaceae	Cupressus sp.	28
Cupressaceae	Juniperus californica	300
Cupressaceae	Juniperus chinensis	12934
Cupressaceae	Juniperus communis	62
Cupressaceae	Juniperus deppeana	2
Cupressaceae	Juniperus monosperma	23
Cupressaceae	Juniperus occidentalis	32
Cupressaceae	Juniperus scopulorum	517
Cupressaceae	Juniperus sp.	6193
Cupressaceae	Juniperus squamata	1
Cupressaceae	Juniperus virginiana	168
Cupressaceae	Metasequoia glyptostroboides	482
Cupressaceae	Platycladus orientalis	2782
Cupressaceae	Sequoia sempervirens	72631
Cupressaceae	Sequoiadendron giganteum	517
Cupressaceae	Taxodium distichum	367
Cupressaceae	Taxodium huegelii	474
Cupressaceae	Thuja occidentalis	1145
Cupressaceae	Thuja plicata	218
Cyatheaceae	Sphaeropteris cooperi	85
Cycadaceae	Cycas sp.	1191
Ebenaceae	Diospyros kaki	720
Ebenaceae	Diospyros lotus	1
Ebenaceae	Diospyros nigra	2
Ebenaceae	Diospyros virginiana	129
Elaeagnaceae	Elaeagnus sp.	58
Elaeocarpaceae	Crinodendron patagua	55
Elaeocarpaceae	Elaeocarpus floribundus	1
Elaeocarpaceae	Elaeocarpus sylvestris	460
Ericaceae	Arbutus menziesii	248
Ericaceae	Arbutus unedo	24151
Ericaceae	Arctostaphylos glauca	3
Ericaceae	Arctostaphylos manzanita	37
Ericaceae	Arctostaphylos sp.	155
Ericaceae	Erica lusitanica	1
Ericaceae	Rhododendron sp.	41
Escalloniaceae	Escallonia rubra	59
Euphorbiaceae	Croton congestus	7609
Euphorbiaceae	Euphorbia cotinifolia	289
Euphorbiaceae	Euphorbia ingens	5
Euphorbiaceae	Euphorbia pulcherrima	4
Euphorbiaceae	Euphorbia sp.	58
Euphorbiaceae	Euphorbia tirucalli	605
Euphorbiaceae	Euphorbia umbellata	19
Euphorbiaceae	Jatropha dioica	2
Euphorbiaceae	Manihot esculenta	5
Euphorbiaceae	Ricinus communis	68
Euphorbiaceae	Triadica sebifera	19310
Fabaceae	Acacia aneura	957
Fabaceae	Acacia baileyana	3311
Fabaceae	Acacia binervia	2
Fabaceae	Acacia cognata	56
Fabaceae	Acacia craspedocarpa	31
Fabaceae	Acacia cultriformis	52
Fabaceae	Acacia cyclops	217
Fabaceae	Acacia dealbata	257
Fabaceae	Acacia decurrens	1274
Fabaceae	Acacia longifolia	1058
Fabaceae	Acacia melanoxylon	9405
Fabaceae	Acacia pendula	131
Fabaceae	Acacia podalyriifolia	12
Fabaceae	Acacia pycnantha	12
Fabaceae	Acacia redolens	80
Fabaceae	Acacia retinodes	88
Fabaceae	Acacia salicina	1147
Fabaceae	Acacia saligna	239
Fabaceae	Acacia sp.	5127
Fabaceae	Acacia stenophylla	2373
Fabaceae	Acacia subporosa	13
Fabaceae	Acacia verticillata	9
Fabaceae	Acacia vestita	3
Fabaceae	Acrocarpus fraxinifolius	166
Fabaceae	Albizia adianthifolia	60
Fabaceae	Albizia amara	11
Fabaceae	Albizia julibrissin	8844
Fabaceae	Albizia lebbeck	2
Fabaceae	Bauhinia anamesa	503
Fabaceae	Bauhinia blakeana	5272
Fabaceae	Bauhinia forficata	208
Fabaceae	Bauhinia galpinii	7
Fabaceae	Bauhinia purpurea	46
Fabaceae	Bauhinia tomentosa	7
Fabaceae	Bauhinia variegata	10651
Fabaceae	Bolusanthus speciosus	1
Fabaceae	Caesalpinia cacalaco	103
Fabaceae	Caesalpinia ferrea	3
Fabaceae	Caesalpinia gilliesii	56
Fabaceae	Caesalpinia mexicana	30
Fabaceae	Caesalpinia pluviosa	78
Fabaceae	Caesalpinia pulcherrima	5
Fabaceae	Caesalpinia spinosa	129
Fabaceae	Calliandra californica	3
Fabaceae	Calliandra haematocephala	58
Fabaceae	Calliandra surinamensis	4
Fabaceae	Calliandra tweedii	23
Fabaceae	Cassia bicapsularis	21
Fabaceae	Cassia brewsteri	1
Fabaceae	Cassia fistula	383
Fabaceae	Cassia leptophylla	10536
Fabaceae	Castanospermum australe	18
Fabaceae	Ceratonia siliqua	14923
Fabaceae	Cercidium floridum floridum	2295
Fabaceae	Cercidium microphyllum	190
Fabaceae	Cercis canadensis	27158
Fabaceae	Cercis chinensis	1907
Fabaceae	Cercis occidentalis	5446
Fabaceae	Cladrastis kentukea	28
Fabaceae	Cladrastis sp.	2
Fabaceae	Dalbergia sissoo	273
Fabaceae	Delonix regia	83
Fabaceae	Dichrostachys cinerea	1
Fabaceae	Ebenopsis ebano	215
Fabaceae	Erythrina abyssinica	1
Fabaceae	Erythrina bidwillii	6
Fabaceae	Erythrina caffra	3076
Fabaceae	Erythrina coralloides	573
Fabaceae	Erythrina crista-galli	132
Fabaceae	Erythrina falcata	15
Fabaceae	Erythrina humeana	52
Fabaceae	Erythrina latissima	7
Fabaceae	Erythrina lysistemon	18
Fabaceae	Erythrina poeppigiana	1
Fabaceae	Erythrina sandwicensis	1
Fabaceae	Erythrina sp.	1282
Fabaceae	Erythrina sykesii	6
Fabaceae	Erythrina variegata	1
Fabaceae	Genista canariensis	3
Fabaceae	Gleditsia triacanthos	18698
Fabaceae	Gymnocladus dioica	201
Fabaceae	Indigofera dregeana	1
Fabaceae	Inga affinis	63
Fabaceae	Inga edulis	39
Fabaceae	Inga feuilleei	6
Fabaceae	Inga pilosula	7
Fabaceae	Inga sp.	698
Fabaceae	Laburnum anagyroides	46
Fabaceae	Leucaena esculenta	211
Fabaceae	Leucaena leucocephala	778
Fabaceae	Lonchocarpus capassa	2
Fabaceae	Lysiloma microphylla	260
Fabaceae	Mariosousa willardiana	228
Fabaceae	Olneya tesota	342
Fabaceae	Pararchidendron pruinosum	1
Fabaceae	Paraserianthes lophantha	115
Fabaceae	Parkinsonia aculeata	1925
Fabaceae	Parkinsonia praecox	423
Fabaceae	Parkinsonia sp.	2273
Fabaceae	Peltophorum africanum	2
Fabaceae	Pithecellobium dulce	1568
Fabaceae	Prosopis alba	357
Fabaceae	Prosopis chilensis	1008
Fabaceae	Prosopis glandulosa	217
Fabaceae	Prosopis pubescens	3
Fabaceae	Prosopis sp.	1317
Fabaceae	Prosopis velutina	103
Fabaceae	Robinia ambigua	2570
Fabaceae	Robinia pseudoacacia	12624
Fabaceae	Schizolobium parahyba	1
Fabaceae	Schotia afra	2
Fabaceae	Schotia brachypetala	5
Fabaceae	Schotia latifolia	7
Fabaceae	Senegalia berlandieri	85
Fabaceae	Senegalia greggii	117
Fabaceae	Senna corymbosa	27
Fabaceae	Senna didymobotrya	115
Fabaceae	Senna hirsuta	38
Fabaceae	Senna macranthera	4
Fabaceae	Senna mexicana	2
Fabaceae	Senna pendula	27
Fabaceae	Senna sp.	36
Fabaceae	Senna spectabilis	32
Fabaceae	Senna splendida	60
Fabaceae	Senna surattensis	23
Fabaceae	Sophora secundiflora	20
Fabaceae	Sophora sp.	2
Fabaceae	Styphnolobium japonicum	3870
Fabaceae	Tamarindus indica	30
Fabaceae	Tipuana tipu	21821
Fabaceae	Vachellia abyssinica	1
Fabaceae	Vachellia constricta	14
Fabaceae	Vachellia farnesiana	975
Fabaceae	Vachellia pennatula	1
Fabaceae	Vachellia schaffneri	18
Fabaceae	Vachellia xanthophloea	10
Fabaceae	Wisteria floribunda	9
Fabaceae	Wisteria sinensis	28
Fabaceae	Fabaceae a	7
Fagaceae	Castanea dentata	102
Fagaceae	Castanea mollissima	36
Fagaceae	Chrysolepis chrysophylla	5
Fagaceae	Fagus sp.	19
Fagaceae	Fagus sylvatica	378
Fagaceae	Lithocarpus edulis	5
Fagaceae	Notholithocarpus densiflorus	55
Fagaceae	Quercus acutifolia	10
Fagaceae	Quercus acutissima	198
Fagaceae	Quercus agrifolia	114764
Fagaceae	Quercus alba	32
Fagaceae	Quercus arizonica	11
Fagaceae	Quercus berberidifolia	357
Fagaceae	Quercus bicolor	3
Fagaceae	Quercus buckleyi	40
Fagaceae	Quercus canariensis	2
Fagaceae	Quercus castaneifolia	51
Fagaceae	Quercus chrysolepis	703
Fagaceae	Quercus coccinea	4973
Fagaceae	Quercus douglasii	3588
Fagaceae	Quercus dumosa	142
Fagaceae	Quercus emoryi	1
Fagaceae	Quercus engelmannii	1907
Fagaceae	Quercus frainetto	172
Fagaceae	Quercus fusiformis	41
Fagaceae	Quercus garryana	25
Fagaceae	Quercus hypoleucoides	11
Fagaceae	Quercus ilex	61078
Fagaceae	Quercus imbricaria	304
Fagaceae	Quercus kelloggii	537
Fagaceae	Quercus laceyi	2
Fagaceae	Quercus laurifolia	7
Fagaceae	Quercus lobata	31664
Fagaceae	Quercus macrocarpa	340
Fagaceae	Quercus michauxii	25
Fagaceae	Quercus muehlenbergii	120
Fagaceae	Quercus nigra	67
Fagaceae	Quercus palustris	4708
Fagaceae	Quercus petraea	1
Fagaceae	Quercus phellos	377
Fagaceae	Quercus polymorpha	5
Fagaceae	Quercus robur	738
Fagaceae	Quercus rubra	14377
Fagaceae	Quercus rugosa	24
Fagaceae	Quercus rysophylla	3
Fagaceae	Quercus shumardii	3174
Fagaceae	Quercus sp.	6177
Fagaceae	Quercus stellata	1
Fagaceae	Quercus suber	10550
Fagaceae	Quercus texana	3
Fagaceae	Quercus tomentella	283
Fagaceae	Quercus virginiana	23442
Fagaceae	Quercus wislizeni	3774
Fouquieriaceae	Fouquieria columnaris	2
Fouquieriaceae	Fouquieria splendens	1
Garryaceae	Garrya elliptica	16
Ginkgoaceae	Ginkgo biloba	40114
Grossulariaceae	Ribes sanguineum	1
Juglandaceae	Carya illinoinensis	3292
Juglandaceae	Carya ovata	1
Juglandaceae	Juglans californica	778
Juglandaceae	Juglans hindsii	3250
Juglandaceae	Juglans nigra	1034
Juglandaceae	Juglans regia	2310
Juglandaceae	Juglans sp.	553
Juglandaceae	Pterocarya fraxinifolia	3
Juglandaceae	Pterocarya stenoptera	16
Lamiaceae	Vitex agnus-castus	606
Lamiaceae	Vitex lucens	25
Lamiaceae	Vitex negundo	68
Lamiaceae	Vitex trifolia	16
Lauraceae	Cinnamomum camphora	101257
Lauraceae	Cinnamomum glanduliferum	54
Lauraceae	Cinnamomum sp.	4
Lauraceae	Cryptocarya rubra	117
Lauraceae	Laurus nobilis	12303
Lauraceae	Machilus thunbergii	2
Lauraceae	Neolitsea sericea	25
Lauraceae	Persea americana	5243
Lauraceae	Persea borbonia	36
Lauraceae	Persea indica	36
Lauraceae	Sassafras albidum	2
Lauraceae	Umbellularia californica	3655
Lythraceae	Lagerstroemia fauriei	67
Lythraceae	Lagerstroemia sp.	330930
Lythraceae	Lagerstroemia speciosa	3
Lythraceae	Punica granatum	1574
Magnoliaceae	Liriodendron tulipifera	19558
Magnoliaceae	Magnolia acuminata	59
Magnoliaceae	Magnolia alba	20
Magnoliaceae	Magnolia campbellii	2
Magnoliaceae	Magnolia champaca	210
Magnoliaceae	Magnolia delavayi	1
Magnoliaceae	Magnolia doltsopa	298
Magnoliaceae	Magnolia figo	3
Magnoliaceae	Magnolia grandiflora	183614
Magnoliaceae	Magnolia hodgsonii	3
Magnoliaceae	Magnolia kobus	18
Magnoliaceae	Magnolia liliiflora	21
Magnoliaceae	Magnolia macrophylla	12
Magnoliaceae	Magnolia soulangeana	2693
Magnoliaceae	Magnolia sp.	5896
Magnoliaceae	Magnolia stellata	581
Magnoliaceae	Magnolia tripetala	1
Magnoliaceae	Magnolia virginiana	90
Magnoliaceae	Michelia alba	1
Malvaceae	Abutilon hybridum	7
Malvaceae	Adansonia digitata	1
Malvaceae	Bombax ceiba	2
Malvaceae	Brachychiton acerifolius	3306
Malvaceae	Brachychiton australis	1
Malvaceae	Brachychiton bidwillii	3
Malvaceae	Brachychiton discolor	719
Malvaceae	Brachychiton gregorii	2
Malvaceae	Brachychiton populneus	34409
Malvaceae	Brachychiton rupestris	62
Malvaceae	Ceiba insignis	40
Malvaceae	Ceiba sp.	1
Malvaceae	Ceiba speciosa	4714
Malvaceae	Chiranthodendron pentadactylon	11
Malvaceae	Dombeya autumnalis	1
Malvaceae	Dombeya cacuminum	8
Malvaceae	Dombeya cayeuxii	7
Malvaceae	Dombeya wallichii	13
Malvaceae	Firmiana simplex	73
Malvaceae	Fremontodendron californicum	29
Malvaceae	Fremontodendron mexicanum	43
Malvaceae	Grewia occidentalis	6
Malvaceae	Hibiscus elatus	4
Malvaceae	Hibiscus rosa_sinensis	348
Malvaceae	Hibiscus sp.	254
Malvaceae	Hibiscus syriacus	322
Malvaceae	Lagunaria patersonia	1341
Malvaceae	Luehea divaricata	1
Malvaceae	Pachira aquatica	22
Malvaceae	Pseudobombax ellipticum	7
Malvaceae	Robinsonella cordata	3
Malvaceae	Sterculia quadrifida	9
Malvaceae	Tilia americana	752
Malvaceae	Tilia cordata	5464
Malvaceae	Tilia euchlora	2
Malvaceae	Tilia europaea	44
Malvaceae	Tilia sp.	373
Malvaceae	Tilia tomentosa	658
Meliaceae	Cedrela fissilis	43
Meliaceae	Khaya nyasica	3
Meliaceae	Melia azedarach	3855
Melianthaceae	Greyia sutherlandii	2
Menispermaceae	Cocculus laurifolius	427
Monimiaceae	Peumus boldus	1
Moraceae	Broussonetia papyrifera	608
Moraceae	Broussonetia sp.	22
Moraceae	Ficus auriculata	9
Moraceae	Ficus benjamina	20256
Moraceae	Ficus bubu	1
Moraceae	Ficus carica	2731
Moraceae	Ficus cordata	1
Moraceae	Ficus craterostoma	1
Moraceae	Ficus drupacea	22
Moraceae	Ficus elastica	986
Moraceae	Ficus glumosa	1
Moraceae	Ficus ingens	6
Moraceae	Ficus lutea	10
Moraceae	Ficus lyrata	147
Moraceae	Ficus maclellandii	107
Moraceae	Ficus macrophylla	1440
Moraceae	Ficus microcarpa	49466
Moraceae	Ficus natalensis	2
Moraceae	Ficus petiolaris	9
Moraceae	Ficus polita	1
Moraceae	Ficus racemosa	2
Moraceae	Ficus religiosa	26
Moraceae	Ficus rubiginosa	6170
Moraceae	Ficus rumphii	4
Moraceae	Ficus sp.	4030
Moraceae	Ficus stuhlmannii	1
Moraceae	Ficus sur	5
Moraceae	Ficus sycomorus	7
Moraceae	Ficus tettensis	1
Moraceae	Ficus trichopoda	3
Moraceae	Ficus watkinsiana	6
Moraceae	Maclura pomifera	27
Moraceae	Morus alba	17927
Moraceae	Morus nigra	79
Moraceae	Morus rubra	221
Moraceae	Morus sp.	1763
Moringaceae	Moringa oleifera	228
Musaceae	Ensete ventricosum	7
Musaceae	Musa acuminata	358
Myricaceae	Morella cerifera	1
Myricaceae	Myrica californica	41
Myricaceae	Myrica sp.	2
Myrtaceae	Acca sellowiana	720
Myrtaceae	Agonis flexuosa	4865
Myrtaceae	Angophora costata	74
Myrtaceae	Callistemon citrinus	23688
Myrtaceae	Callistemon linearis	8
Myrtaceae	Callistemon rigidus	2042
Myrtaceae	Callistemon salignus	3681
Myrtaceae	Callistemon viminalis	9980
Myrtaceae	Corymbia aparrerinja	772
Myrtaceae	Corymbia calophylla	43
Myrtaceae	Corymbia citriodora	23337
Myrtaceae	Corymbia ficifolia	9014
Myrtaceae	Corymbia maculata	9106
Myrtaceae	Corymbia torelliana	1
Myrtaceae	Eucalyptus amplifolia	122
Myrtaceae	Eucalyptus botryoides	249
Myrtaceae	Eucalyptus bridgesiana	2
Myrtaceae	Eucalyptus camaldulensis	36009
Myrtaceae	Eucalyptus cephalocarpa	3
Myrtaceae	Eucalyptus cinerea	359
Myrtaceae	Eucalyptus cladocalyx	30064
Myrtaceae	Eucalyptus cornuta	165
Myrtaceae	Eucalyptus cosmophylla	9
Myrtaceae	Eucalyptus crebra	37
Myrtaceae	Eucalyptus dalrympleana	62
Myrtaceae	Eucalyptus deglupta	59
Myrtaceae	Eucalyptus erythrocorys	133
Myrtaceae	Eucalyptus globulus	24911
Myrtaceae	Eucalyptus grandis	1096
Myrtaceae	Eucalyptus grossa	1
Myrtaceae	Eucalyptus gunnii	66
Myrtaceae	Eucalyptus kruseana	9
Myrtaceae	Eucalyptus lehmannii	2579
Myrtaceae	Eucalyptus leucoxylon	2028
Myrtaceae	Eucalyptus longifolia	13
Myrtaceae	Eucalyptus macrandra	10
Myrtaceae	Eucalyptus macrocarpa	55
Myrtaceae	Eucalyptus melliodora	71
Myrtaceae	Eucalyptus microcarpa	1
Myrtaceae	Eucalyptus nicholii	4692
Myrtaceae	Eucalyptus occidentalis	77
Myrtaceae	Eucalyptus odorata	357
Myrtaceae	Eucalyptus paniculata	39
Myrtaceae	Eucalyptus pauciflora	10
Myrtaceae	Eucalyptus platypus	6
Myrtaceae	Eucalyptus polyanthemos	18671
Myrtaceae	Eucalyptus pulverulenta	82
Myrtaceae	Eucalyptus rhodantha	1
Myrtaceae	Eucalyptus robusta	683
Myrtaceae	Eucalyptus rudis	10844
Myrtaceae	Eucalyptus saligna	22
Myrtaceae	Eucalyptus sideroxylon	39934
Myrtaceae	Eucalyptus sp.	32404
Myrtaceae	Eucalyptus spathulata	530
Myrtaceae	Eucalyptus steedmanii	1
Myrtaceae	Eucalyptus tereticornis	636
Myrtaceae	Eucalyptus torquata	784
Myrtaceae	Eucalyptus viminalis	2114
Myrtaceae	Eugenia involucrata	37
Myrtaceae	Eugenia myrtifolia	3
Myrtaceae	Eugenia sp.	51
Myrtaceae	Eugenia uniflora	484
Myrtaceae	Leptospermum laevigatum	921
Myrtaceae	Leptospermum scoparium	846
Myrtaceae	Lophostemon confertus	119396
Myrtaceae	Luma apiculata	6
Myrtaceae	Melaleuca armillaris	195
Myrtaceae	Melaleuca decora	187
Myrtaceae	Melaleuca decussata	28
Myrtaceae	Melaleuca ericifolia	489
Myrtaceae	Melaleuca lanceolata	4
Myrtaceae	Melaleuca leucadendra	78
Myrtaceae	Melaleuca linariifolia	3830
Myrtaceae	Melaleuca nesophila	1938
Myrtaceae	Melaleuca quinquenervia	28750
Myrtaceae	Melaleuca sp.	5582
Myrtaceae	Melaleuca styphelioides	589
Myrtaceae	Metrosideros sp.	25087
Myrtaceae	Myrtus communis	114
Myrtaceae	Plinia edulis	1
Myrtaceae	Psidium cattleianum	207
Myrtaceae	Psidium guajava	2086
Myrtaceae	Syncarpia glomulifera	2
Myrtaceae	Syzygium australe	5401
Myrtaceae	Syzygium cumini	71
Myrtaceae	Syzygium floribundum	1
Myrtaceae	Syzygium jambos	21
Myrtaceae	Syzygium malaccense	6
Myrtaceae	Syzygium samarangense	3
Myrtaceae	Syzygium smithii	40
Myrtaceae	Syzygium sp.	844
Myrtaceae	Taxandria juniperina	5
Myrtaceae	Tristaniopsis laurina	21401
Nyctaginaceae	Bougainvillea sp.	2
Oleaceae	Chionanthus retusus	5943
Oleaceae	Chionanthus virginicus	1
Oleaceae	Fraxinus americana	10325
Oleaceae	Fraxinus angustifolia	40904
Oleaceae	Fraxinus anomala	2
Oleaceae	Fraxinus dipetala	4
Oleaceae	Fraxinus excelsior	516
Oleaceae	Fraxinus griffithii	1
Oleaceae	Fraxinus latifolia	149
Oleaceae	Fraxinus malacophylla	17
Oleaceae	Fraxinus ornus	38
Oleaceae	Fraxinus pallisae	3247
Oleaceae	Fraxinus pennsylvanica	1944
Oleaceae	Fraxinus sp.	14115
Oleaceae	Fraxinus uhdei	39466
Oleaceae	Fraxinus velutina	50717
Oleaceae	Ligustrum japonicum	1666
Oleaceae	Ligustrum lucidum	30942
Oleaceae	Ligustrum ovalifolium	37
Oleaceae	Ligustrum sinense	36
Oleaceae	Ligustrum sp.	3941
Oleaceae	Ligustrum vulgare	69
Oleaceae	Olea europaea	32708
Oleaceae	Olea sp.	29
Oleaceae	Osmanthus fragrans	34
Oleaceae	Phillyrea latifolia	4
Oleaceae	Schrebera alata	4
Oleaceae	Syringa reticulata	91
Onagraceae	Fuchsia arborescens	2
Passifloraceae	Adenia mannii	1
Paulowniaceae	Paulownia tomentosa	358
Phyllanthaceae	Bischofia javanica	108
Phyllanthaceae	Glochidion ferdinandii	1
Phytolaccaceae	Phytolacca dioica	7
Pinaceae	Abies balsamea	12
Pinaceae	Abies cephalonica	1
Pinaceae	Abies concolor	220
Pinaceae	Abies grandis	41
Pinaceae	Abies magnifica	4
Pinaceae	Abies pinsapo	4
Pinaceae	Abies procera	15
Pinaceae	Abies sp.	49
Pinaceae	Cedrus atlantica	2236
Pinaceae	Cedrus deodara	22010
Pinaceae	Cedrus libani	64
Pinaceae	Picea abies	50
Pinaceae	Picea engelmannii	8
Pinaceae	Picea glauca	41
Pinaceae	Picea pungens	394
Pinaceae	Picea sitchensis	2
Pinaceae	Picea sp.	252
Pinaceae	Pinus attenuata	15
Pinaceae	Pinus brutia	39079
Pinaceae	Pinus canariensis	131407
Pinaceae	Pinus cembroides	609
Pinaceae	Pinus contorta	89
Pinaceae	Pinus coulteri	158
Pinaceae	Pinus densiflora	130
Pinaceae	Pinus edulis	704
Pinaceae	Pinus elliottii	7
Pinaceae	Pinus flexilis	3
Pinaceae	Pinus halepensis	50996
Pinaceae	Pinus jeffreyi	14
Pinaceae	Pinus lambertiana	4
Pinaceae	Pinus monophylla	5
Pinaceae	Pinus montezumae	8
Pinaceae	Pinus monticola	1
Pinaceae	Pinus mugo	32
Pinaceae	Pinus muricata	85
Pinaceae	Pinus nigra	121
Pinaceae	Pinus palustris	15
Pinaceae	Pinus patula	67
Pinaceae	Pinus pinaster	138
Pinaceae	Pinus pinea	17987
Pinaceae	Pinus ponderosa	221
Pinaceae	Pinus quadrifolia	1
Pinaceae	Pinus radiata	13356
Pinaceae	Pinus resinosa	74
Pinaceae	Pinus roxburghii	193
Pinaceae	Pinus sabiniana	108
Pinaceae	Pinus sp.	22036
Pinaceae	Pinus strobus	8
Pinaceae	Pinus sylvestris	211
Pinaceae	Pinus thunbergii	6374
Pinaceae	Pinus torreyana	9414
Pinaceae	Pseudotsuga macrocarpa	1
Pinaceae	Pseudotsuga menziesii	418
Pinaceae	Tsuga heterophylla	2
Pinaceae	Tsuga sp.	13
Piperaceae	Piper nigrum	5
Pittosporaceae	Auranticarpa rhombifolia	1692
Pittosporaceae	Hymenosporum flavum	3917
Pittosporaceae	Pittosporum crassifolium	1602
Pittosporaceae	Pittosporum eugenioides	581
Pittosporaceae	Pittosporum napaulense	34
Pittosporaceae	Pittosporum sp.	2677
Pittosporaceae	Pittosporum tenuifolium	614
Pittosporaceae	Pittosporum tobira	1767
Pittosporaceae	Pittosporum undulatum	14388
Pittosporaceae	Pittosporum viridiflorum	300
Platanaceae	Platanus hispanica	239866
Platanaceae	Platanus mexicana	2255
Platanaceae	Platanus occidentalis	4232
Platanaceae	Platanus orientalis	374
Platanaceae	Platanus racemosa	77151
Platanaceae	Platanus sp.	1246
Platanaceae	Platanus wrightii	68
Poaceae	Arundo donax	18
Poaceae	Bambusa beecheyana	1
Poaceae	Bambusa oldhamii	68
Poaceae	Bambusa sp.	1033
Poaceae	Phyllostachys sp.	50
Poaceae	Pseudosasa japonica	3
Poaceae	Saccharum officinarum	1
Podocarpaceae	Afrocarpus falcatus	64453
Podocarpaceae	Afrocarpus gracilior	1363
Podocarpaceae	Podocarpus elongatus	18
Podocarpaceae	Podocarpus henkelii	1775
Podocarpaceae	Podocarpus latifolius	192
Podocarpaceae	Podocarpus macrophyllus	8623
Podocarpaceae	Podocarpus nagi	723
Podocarpaceae	Podocarpus totara	9
Polygalaceae	Polygala myrtifolia	1
Proteaceae	Banksia integrifolia	17
Proteaceae	Banksia verticillata	1
Proteaceae	Grevillea robusta	8752
Proteaceae	Hakea laurina	33
Proteaceae	Hakea suaveolens	137
Proteaceae	Leucadendron argenteum	5
Proteaceae	Leucadendron sp.	8
Proteaceae	Leucospermum cordifolium	1
Proteaceae	Leucospermum sp.	1
Proteaceae	Macadamia integrifolia	268
Proteaceae	Macadamia tetraphylla	73
Proteaceae	Stenocarpus sinuatus	1903
Quillajaceae	Quillaja saponaria	165
Rhamnaceae	Ceanothus arboreus	23
Rhamnaceae	Ceanothus sp.	557
Rhamnaceae	Ceanothus thyrsiflorus	55
Rhamnaceae	Frangula californica	30
Rhamnaceae	Rhamnus alaternus	515
Rhamnaceae	Rhamnus caroliniana	2
Rhamnaceae	Rhamnus cathartica	7
Rhamnaceae	Rhamnus sp.	12
Rhamnaceae	Ziziphus jujuba	184
Rhamnaceae	Ziziphus mucronata	4
Rosaceae	Cercocarpus montanus	10
Rosaceae	Cotoneaster buxifolius	162
Rosaceae	Cotoneaster glaucophyllus	2
Rosaceae	Cotoneaster lacteus	100
Rosaceae	Cotoneaster pannosus	43
Rosaceae	Cotoneaster salicifolius	13
Rosaceae	Cotoneaster sp.	202
Rosaceae	Crataegus douglasii	5
Rosaceae	Crataegus laevigata	1705
Rosaceae	Crataegus lavallei	482
Rosaceae	Crataegus monogyna	42
Rosaceae	Crataegus phaenopyrum	2172
Rosaceae	Crataegus sp.	964
Rosaceae	Cydonia oblonga	26
Rosaceae	Eriobotrya deflexa	11015
Rosaceae	Eriobotrya japonica	10975
Rosaceae	Heteromeles arbutifolia	2968
Rosaceae	Lyonothamnus floribundus	1138
Rosaceae	Malus domestica	865
Rosaceae	Malus floribunda	3759
Rosaceae	Malus fusca	8
Rosaceae	Malus ioensis	184
Rosaceae	Malus pumila	18
Rosaceae	Malus purpurea	74
Rosaceae	Malus sp.	3615
Rosaceae	Malus sylvestris	981
Rosaceae	Photinia bodinieri	152
Rosaceae	Photinia fraseri	3803
Rosaceae	Photinia glabra	674
Rosaceae	Photinia sp.	9
Rosaceae	Prunus americana	270
Rosaceae	Prunus angustifolia	1
Rosaceae	Prunus armeniaca	1335
Rosaceae	Prunus autumnalis	9
Rosaceae	Prunus avium	2365
Rosaceae	Prunus blireiana	3342
Rosaceae	Prunus campanulata	384
Rosaceae	Prunus caroliniana	10330
Rosaceae	Prunus cerasifera	59478
Rosaceae	Prunus cistena	4
Rosaceae	Prunus domestica	3311
Rosaceae	Prunus dulcis	2047
Rosaceae	Prunus ilicifolia	2938
Rosaceae	Prunus laurocerasus	263
Rosaceae	Prunus lusitanica	135
Rosaceae	Prunus maritima	1
Rosaceae	Prunus mume	15
Rosaceae	Prunus nigra	2
Rosaceae	Prunus persica	5155
Rosaceae	Prunus salicina	139
Rosaceae	Prunus sargentii	19
Rosaceae	Prunus serotina	133
Rosaceae	Prunus serrulata	11465
Rosaceae	Prunus sp.	4571
Rosaceae	Prunus subcordata	1
Rosaceae	Prunus subhirtella	273
Rosaceae	Prunus triloba	1
Rosaceae	Prunus virginiana	52
Rosaceae	Prunus yedoensis	504
Rosaceae	Pyracantha coccinea	158
Rosaceae	Pyracantha sp.	234
Rosaceae	Pyrus betulifolia	328
Rosaceae	Pyrus calleryana	151495
Rosaceae	Pyrus communis	437
Rosaceae	Pyrus kawakamii	51498
Rosaceae	Pyrus pyrifolia	4551
Rosaceae	Rhaphiolepis indica	4853
Rosaceae	Rosa sp.	22
Rubiaceae	Canthium inerme	2
Rubiaceae	Gardenia brighamii	1
Rubiaceae	Gardenia jasminoides	3
Rubiaceae	Gardenia thunbergia	1
Rutaceae	Calodendrum capense	1414
Rutaceae	Casimiroa edulis	479
Rutaceae	Citrus aurantiifolia	408
Rutaceae	Citrus limon	4298
Rutaceae	Citrus paradisi	590
Rutaceae	Citrus reticulata	904
Rutaceae	Citrus sinensis	5679
Rutaceae	Citrus sp.	4335
Rutaceae	Geijera parviflora	40383
Rutaceae	Murraya paniculata	36
Rutaceae	Tetradium daniellii	1
Rutaceae	Vepris undulata	3
Salicaceae	Azara microphylla	13
Salicaceae	Dovyalis caffra	9
Salicaceae	Olmediella betschleriana	63
Salicaceae	Populus alba	360
Salicaceae	Populus balsamifera	234
Salicaceae	Populus canadensis	828
Salicaceae	Populus deltoides	229
Salicaceae	Populus fremontii	5883
Salicaceae	Populus nigra	4606
Salicaceae	Populus sp.	2152
Salicaceae	Populus tremuloides	62
Salicaceae	Populus trichocarpa	285
Salicaceae	Salix alba	18
Salicaceae	Salix amygdaloides	3
Salicaceae	Salix arizonica	24
Salicaceae	Salix babylonica	1705
Salicaceae	Salix caprea	3
Salicaceae	Salix discolor	16
Salicaceae	Salix exigua	14
Salicaceae	Salix gooddingii	253
Salicaceae	Salix laevigata	1154
Salicaceae	Salix lasiandra	24
Salicaceae	Salix lasiolepis	2304
Salicaceae	Salix lutea	6
Salicaceae	Salix nigra	583
Salicaceae	Salix sp.	2732
Sapindaceae	Acer buergerianum	7435
Sapindaceae	Acer campestre	181
Sapindaceae	Acer circinatum	19
Sapindaceae	Acer freemanii	3577
Sapindaceae	Acer glabrum	14
Sapindaceae	Acer griseum	45
Sapindaceae	Acer macrophyllum	602
Sapindaceae	Acer negundo	1019
Sapindaceae	Acer oblongum	104
Sapindaceae	Acer palmatum	10615
Sapindaceae	Acer paxii	404
Sapindaceae	Acer platanoides	5731
Sapindaceae	Acer pseudoplatanus	87
Sapindaceae	Acer rubrum	27613
Sapindaceae	Acer saccharum	6497
Sapindaceae	Acer sp.	4119
Sapindaceae	Acer tataricum	326
Sapindaceae	Acer truncatum	740
Sapindaceae	Aesculus californica	1336
Sapindaceae	Aesculus carnea	1250
Sapindaceae	Aesculus hippocastanum	654
Sapindaceae	Alectryon excelsus	10
Sapindaceae	Cupaniopsis anacardioides	106654
Sapindaceae	Dodonaea viscosa	1616
Sapindaceae	Harpullia arborea	9
Sapindaceae	Harpullia pendula	8
Sapindaceae	Koelreuteria bipinnata	47049
Sapindaceae	Koelreuteria elegans	308
Sapindaceae	Koelreuteria paniculata	16343
Sapindaceae	Litchi chinensis	17
Sapindaceae	Sapindus rarak	2
Sapindaceae	Sapindus saponaria	33
Sapindaceae	Ungnadia speciosa	3
Sapotaceae	Manilkara zapota	4
Sapotaceae	Sideroxylon lanuginosum	1
Sciadopityaceae	Sciadopitys verticillata	4
Scrophulariaceae	Buddleja davidii	23
Scrophulariaceae	Myoporum laetum	9472
Scrophulariaceae	Myoporum sandwicense	2
Scrophulariaceae	Myoporum tenuifolium	24
Simaroubaceae	Ailanthus altissima	5098
Solanaceae	Brugmansia insignis	244
Solanaceae	Lycianthes rantonnetii	748
Solanaceae	Nicotiana glauca	48
Solanaceae	Solanum aviculare	1
Solanaceae	Solanum crinitum	66
Solanaceae	Solanum crispum	79
Solanaceae	Solanum ellipticum	6
Solanaceae	Solanum jasminoides	65
Solanaceae	Solanum mauritianum	2
Solanaceae	Solanum sp.	8
Stilbaceae	Nuxia floribunda	2
Strelitziaceae	Ravenala madagascariensis	15
Strelitziaceae	Strelitzia nicolai	1829
Strelitziaceae	Strelitzia reginae	577
Tamaricaceae	Tamarix aphylla	724
Tamaricaceae	Tamarix chinensis	434
Tamaricaceae	Tamarix parviflora	122
Tamaricaceae	Tamarix sp.	91
Taxaceae	Taxus baccata	431
Taxaceae	Taxus brevifolia	45
Taxaceae	Taxus media	27
Theaceae	Camellia japonica	33
Theaceae	Camellia reticulata	7
Theaceae	Camellia sasanqua	105
Thymelaeaceae	Dais cotinifolia	4
Ulmaceae	Ulmus alata	7
Ulmaceae	Ulmus americana	4160
Ulmaceae	Ulmus crassifolia	5207
Ulmaceae	Ulmus davidiana	862
Ulmaceae	Ulmus minor	1953
Ulmaceae	Ulmus parvifolia	94667
Ulmaceae	Ulmus pumila	4534
Ulmaceae	Ulmus rubra	140
Ulmaceae	Zelkova serrata	35094
Verbenaceae	Aloysia sp.	1
Verbenaceae	Duranta erecta	164
Vitaceae	Cissus javana	4
Vitaceae	Parthenocissus quinquefolia	1
Xanthorrhoeaceae	Aloe arborescens	47
Xanthorrhoeaceae	Aloe barberae	75
Xanthorrhoeaceae	Aloe sp.	3
Xanthorrhoeaceae	Xanthorrhoea arborea	5
Zamiaceae	Bowenia spectabilis	1
Zamiaceae	Encephalartos lehmannii	1
Zamiaceae	Encephalartos natalensis	1
Zamiaceae	Encephalartos sp.	1

## Sheet: Data 4
Supplementary Data 4. ISHB generation estimates using degree-day models and wPS estimates using individual tree data from the California Urban Forest Inventory, aggregated to 1-km2 grids in 170 cities across the extent of California.
grid_ID	place	cz	county	n_trees	gens	wpS.density	wpS.ba
176617	Alhambra	Inland Empire	Los Angeles	792	6.83903	0.317092	0.399689
179926	Alhambra	Inland Empire	Los Angeles	1063	6.98874	0.282716	0.335156
177443	Alhambra	Inland Empire	Los Angeles	794	6.82585	0.279431	0.367118
177444	Alhambra	Inland Empire	Los Angeles	826	6.8783	0.267666	0.388168
177445	Alhambra	Inland Empire	Los Angeles	1014	6.93697	0.229517	0.291864
179098	Alhambra	Inland Empire	Los Angeles	1118	6.93721	0.199677	0.238828
176616	Alhambra	Inland Empire	Los Angeles	1284	6.74933	0.19892	0.217482
177446	Alhambra	Inland Empire	Los Angeles	1076	6.99729	0.196509	0.257001
176619	Alhambra	Inland Empire	Los Angeles	773	6.98915	0.181317	0.24736
177442	Alhambra	Inland Empire	Los Angeles	788	6.78895	0.179305	0.200074
178269	Alhambra	Inland Empire	Los Angeles	1475	6.80149	0.169372	0.164689
176618	Alhambra	Inland Empire	Los Angeles	993	6.93181	0.161859	0.215727
179097	Alhambra	Inland Empire	Los Angeles	1352	6.88607	0.158983	0.175938
178273	Alhambra	Inland Empire	Los Angeles	1738	7.00249	0.143026	0.117086
178270	Alhambra	Inland Empire	Los Angeles	600	6.85721	0.124267	0.140581
178271	Alhambra	Inland Empire	Los Angeles	896	6.88868	0.123781	0.158695
179100	Alhambra	Inland Empire	Los Angeles	769	6.99755	0.118272	0.13096
178272	Alhambra	Inland Empire	Los Angeles	1084	6.94452	0.115155	0.144054
179099	Alhambra	Inland Empire	Los Angeles	1423	6.93721	0.10951	0.111525
189847	Altadena	Inland Empire	Los Angeles	32	6.23925	0.64325	0.595372
189846	Altadena	Inland Empire	Los Angeles	259	6.39059	0.584981	0.572123
189019	Altadena	Inland Empire	Los Angeles	185	6.50732	0.358157	0.279753
189022	Altadena	Inland Empire	Los Angeles	188	6.41227	0.182431	0.203869
186544	Altadena	Inland Empire	Los Angeles	747	6.72333	0.178224	0.240502
186543	Altadena	Inland Empire	Los Angeles	757	6.71346	0.173606	0.160247
188192	Altadena	Inland Empire	Los Angeles	209	6.60362	0.17222	0.205626
189021	Altadena	Inland Empire	Los Angeles	368	6.42371	0.171943	0.203205
186541	Altadena	Inland Empire	Los Angeles	505	6.72153	0.165834	0.139565
187367	Altadena	Inland Empire	Los Angeles	809	6.59191	0.159219	0.121981
185717	Altadena	Inland Empire	Los Angeles	579	6.81293	0.158354	0.173877
187366	Altadena	Inland Empire	Los Angeles	714	6.61445	0.155916	0.11136
188193	Altadena	Inland Empire	Los Angeles	741	6.56027	0.15553	0.14398
188196	Altadena	Inland Empire	Los Angeles	665	6.49054	0.145505	0.13277
188194	Altadena	Inland Empire	Los Angeles	830	6.50571	0.143955	0.135341
187365	Altadena	Inland Empire	Los Angeles	526	6.62045	0.141464	0.111443
188195	Altadena	Inland Empire	Los Angeles	851	6.53926	0.136521	0.12939
188197	Altadena	Inland Empire	Los Angeles	290	6.45013	0.134528	0.117753
187370	Altadena	Inland Empire	Los Angeles	1164	6.62447	0.134369	0.144279
187368	Altadena	Inland Empire	Los Angeles	1061	6.65402	0.124673	0.066437
187369	Altadena	Inland Empire	Los Angeles	834	6.6098	0.122306	0.128592
186542	Altadena	Inland Empire	Los Angeles	874	6.71346	0.116792	0.091199
187371	Altadena	Inland Empire	Los Angeles	420	6.65953	0.116193	0.0983956
189020	Altadena	Inland Empire	Los Angeles	129	6.49357	0.105713	0.123586
189023	Altadena	Inland Empire	Los Angeles	42	6.31329	0.102595	0.0928744
185716	Altadena	Inland Empire	Los Angeles	462	6.80464	0.0953203	0.0771777
188198	Altadena	Inland Empire	Los Angeles	31	6.44911	0.0806129	0.075072
186545	Altadena	Inland Empire	Los Angeles	23	6.78415	0.0761304	0.0853487
173319	Avocado Heights	Inland Empire	Los Angeles	136	7.13844	0.149485	0.153507
173321	Avocado Heights	Inland Empire	Los Angeles	214	7.07191	0.143453	0.180404
174148	Avocado Heights	Inland Empire	Los Angeles	389	7.18425	0.113943	0.1301
174975	Avocado Heights	Inland Empire	Los Angeles	123	7.22011	0.105122	0.139948
173323	Avocado Heights	Inland Empire	Los Angeles	166	7.03155	0.0961988	0.0823645
174149	Avocado Heights	Inland Empire	Los Angeles	436	7.09577	0.0872706	0.0771002
173322	Avocado Heights	Inland Empire	Los Angeles	96	7.09577	0.0789375	0.0612755
174976	Avocado Heights	Inland Empire	Los Angeles	250	7.17385	0.064192	0.0538744
173320	Avocado Heights	Inland Empire	Los Angeles	85	7.06735	0.0629412	0.0665629
184082	Azusa	Inland Empire	Los Angeles	1189	6.98745	0.264365	0.33639
182425	Azusa	Inland Empire	Los Angeles	114	7.1826	0.252553	0.213996
184908	Azusa	Inland Empire	Los Angeles	394	7.05977	0.219112	0.181113
183256	Azusa	Inland Empire	Los Angeles	410	7.10409	0.187773	0.183606
182426	Azusa	Inland Empire	Los Angeles	529	7.22446	0.173355	0.173096
182427	Azusa	Inland Empire	Los Angeles	1427	7.16789	0.172705	0.170135
181599	Azusa	Inland Empire	Los Angeles	727	7.1835	0.168318	0.165342
184083	Azusa	Inland Empire	Los Angeles	176	7.10409	0.153091	0.41794
181602	Azusa	Inland Empire	Los Angeles	993	7.12058	0.147239	0.197878
181600	Azusa	Inland Empire	Los Angeles	1010	7.17689	0.143796	0.143271
183255	Azusa	Inland Empire	Los Angeles	1139	7.13301	0.142375	0.112404
182428	Azusa	Inland Empire	Los Angeles	1160	7.15636	0.142272	0.135263
183254	Azusa	Inland Empire	Los Angeles	1808	7.12865	0.140536	0.143492
182429	Azusa	Inland Empire	Los Angeles	529	7.13009	0.132987	0.134929
184081	Azusa	Inland Empire	Los Angeles	1605	7.08831	0.130914	0.148856
181601	Azusa	Inland Empire	Los Angeles	1262	7.15713	0.116621	0.130128
183253	Azusa	Inland Empire	Los Angeles	647	7.15237	0.116334	0.0895785
180773	Azusa	Inland Empire	Los Angeles	809	7.1716	0.109803	0.114511
180772	Azusa	Inland Empire	Los Angeles	439	7.19357	0.0996834	0.122012
184080	Azusa	Inland Empire	Los Angeles	468	7.10111	0.0811902	0.0612019
181598	Azusa	Inland Empire	Los Angeles	110	7.1826	0.0596182	0.0333581
183252	Azusa	Inland Empire	Los Angeles	1	7.19201	0.016	0.016
175803	Baldwin Park	Inland Empire	Los Angeles	123	7.21867	0.367244	0.310129
176632	Baldwin Park	Inland Empire	Los Angeles	320	7.2257	0.219169	0.227578
176630	Baldwin Park	Inland Empire	Los Angeles	411	7.23747	0.152416	0.188178
178287	Baldwin Park	Inland Empire	Los Angeles	1024	7.23651	0.151152	0.161471
176631	Baldwin Park	Inland Empire	Los Angeles	362	7.2316	0.144166	0.202325
177461	Baldwin Park	Inland Empire	Los Angeles	369	7.21725	0.135314	0.209803
179941	Baldwin Park	Inland Empire	Los Angeles	533	7.24253	0.132715	0.155582
178286	Baldwin Park	Inland Empire	Los Angeles	584	7.27185	0.129866	0.135583
179112	Baldwin Park	Inland Empire	Los Angeles	137	7.29571	0.12546	0.177975
177457	Baldwin Park	Inland Empire	Los Angeles	358	7.25221	0.125271	0.135356
178288	Baldwin Park	Inland Empire	Los Angeles	546	7.23	0.123947	0.157857
179115	Baldwin Park	Inland Empire	Los Angeles	230	7.2403	0.118478	0.165571
177458	Baldwin Park	Inland Empire	Los Angeles	530	7.25355	0.116917	0.110261
177459	Baldwin Park	Inland Empire	Los Angeles	484	7.24427	0.111178	0.110829
179113	Baldwin Park	Inland Empire	Los Angeles	569	7.25657	0.106415	0.106433
179114	Baldwin Park	Inland Empire	Los Angeles	541	7.2403	0.104172	0.112709
179940	Baldwin Park	Inland Empire	Los Angeles	333	7.25562	0.10206	0.0858829
176633	Baldwin Park	Inland Empire	Los Angeles	322	7.22147	0.101283	0.114376
178285	Baldwin Park	Inland Empire	Los Angeles	78	7.27206	0.0942308	0.117044
179942	Baldwin Park	Inland Empire	Los Angeles	314	7.27264	0.0928599	0.06806
177460	Baldwin Park	Inland Empire	Los Angeles	508	7.23651	0.0868937	0.0994771
189831	Burbank LOS ANGELES	Inland Empire	Los Angeles	10	6.44407	0.7851	0.806358
184044	Burbank LOS ANGELES	Inland Empire	Los Angeles	48	6.42606	0.546375	0.770011
184042	Burbank LOS ANGELES	Inland Empire	Los Angeles	537	6.5012	0.401073	0.421868
189003	Burbank LOS ANGELES	Inland Empire	Los Angeles	305	6.56839	0.360685	0.624576
186521	Burbank LOS ANGELES	Inland Empire	Los Angeles	876	6.534	0.330624	0.344555
184041	Burbank LOS ANGELES	Inland Empire	Los Angeles	466	6.47667	0.312985	0.423344
189008	Burbank LOS ANGELES	Inland Empire	Los Angeles	23	6.21977	0.311913	0.327568
189004	Burbank LOS ANGELES	Inland Empire	Los Angeles	802	6.60361	0.302517	0.392579
188177	Burbank LOS ANGELES	Inland Empire	Los Angeles	505	6.60752	0.294927	0.457805
189007	Burbank LOS ANGELES	Inland Empire	Los Angeles	336	6.24648	0.291048	0.306055
186523	Burbank LOS ANGELES	Inland Empire	Los Angeles	883	6.60639	0.272477	0.337231
187348	Burbank LOS ANGELES	Inland Empire	Los Angeles	391	6.53813	0.267795	0.399272
184043	Burbank LOS ANGELES	Inland Empire	Los Angeles	446	6.55399	0.265298	0.369164
184871	Burbank LOS ANGELES	Inland Empire	Los Angeles	456	6.61463	0.262724	0.38411
185697	Burbank LOS ANGELES	Inland Empire	Los Angeles	928	6.58748	0.251276	0.2988
187350	Burbank LOS ANGELES	Inland Empire	Los Angeles	301	6.60639	0.23187	0.305319
186524	Burbank LOS ANGELES	Inland Empire	Los Angeles	346	6.64118	0.231841	0.301254
184870	Burbank LOS ANGELES	Inland Empire	Los Angeles	1082	6.55399	0.229684	0.300817
183215	Burbank LOS ANGELES	Inland Empire	Los Angeles	21	6.21914	0.225952	0.291221
188176	Burbank LOS ANGELES	Inland Empire	Los Angeles	295	6.57091	0.207407	0.362255
185696	Burbank LOS ANGELES	Inland Empire	Los Angeles	754	6.55976	0.194687	0.210322
188178	Burbank LOS ANGELES	Inland Empire	Los Angeles	769	6.64296	0.181049	0.305012
188181	Burbank LOS ANGELES	Inland Empire	Los Angeles	27	6.21977	0.178259	0.213148
188180	Burbank LOS ANGELES	Inland Empire	Los Angeles	242	6.45029	0.170694	0.141214
187349	Burbank LOS ANGELES	Inland Empire	Los Angeles	596	6.57153	0.157287	0.156561
185695	Burbank LOS ANGELES	Inland Empire	Los Angeles	921	6.55976	0.156786	0.153807
184868	Burbank LOS ANGELES	Inland Empire	Los Angeles	966	6.4966	0.156189	0.198103
184867	Burbank LOS ANGELES	Inland Empire	Los Angeles	1171	6.45437	0.150771	0.171266
185694	Burbank LOS ANGELES	Inland Empire	Los Angeles	915	6.52199	0.140514	0.165013
188179	Burbank LOS ANGELES	Inland Empire	Los Angeles	381	6.58148	0.136759	0.208633
184869	Burbank LOS ANGELES	Inland Empire	Los Angeles	1031	6.54535	0.12471	0.121972
185698	Burbank LOS ANGELES	Inland Empire	Los Angeles	472	6.63439	0.122761	0.131345
186526	Burbank LOS ANGELES	Inland Empire	Los Angeles	734	6.66664	0.108529	0.084845
189005	Burbank LOS ANGELES	Inland Empire	Los Angeles	107	6.60692	0.105813	0.169488
189006	Burbank LOS ANGELES	Inland Empire	Los Angeles	243	6.43627	0.104473	0.0967077
189001	Burbank LOS ANGELES	Inland Empire	Los Angeles	14	6.54449	0.1015	0.0979304
186522	Burbank LOS ANGELES	Inland Empire	Los Angeles	782	6.56863	0.101221	0.0876861
187352	Burbank LOS ANGELES	Inland Empire	Los Angeles	588	6.62627	0.100136	0.105122
187351	Burbank LOS ANGELES	Inland Empire	Los Angeles	812	6.64248	0.0992562	0.177342
188175	Burbank LOS ANGELES	Inland Empire	Los Angeles	27	6.5438	0.0991481	0.10647
188173	Burbank LOS ANGELES	Inland Empire	Los Angeles	262	6.51296	0.0989466	0.101291
187353	Burbank LOS ANGELES	Inland Empire	Los Angeles	715	6.58455	0.0986336	0.106495
183214	Burbank LOS ANGELES	Inland Empire	Los Angeles	157	6.34179	0.0931465	0.0893559
186525	Burbank LOS ANGELES	Inland Empire	Los Angeles	258	6.66664	0.0875349	0.0831152
189002	Burbank LOS ANGELES	Inland Empire	Los Angeles	16	6.54449	0.0780625	0.0487179
188174	Burbank LOS ANGELES	Inland Empire	Los Angeles	87	6.52272	0.0654713	0.0780375
214612	Castaic	Inland Empire	Los Angeles	32	6.22784	0.485063	0.488764
213785	Castaic	Inland Empire	Los Angeles	105	6.27506	0.472638	0.354597
211306	Castaic	Inland Empire	Los Angeles	704	6.63102	0.406987	0.475406
210479	Castaic	Inland Empire	Los Angeles	197	6.68083	0.397426	0.509056
216266	Castaic	Inland Empire	Los Angeles	366	6.34322	0.380052	0.342852
212132	Castaic	Inland Empire	Los Angeles	179	6.49704	0.345961	0.33386
217093	Castaic	Inland Empire	Los Angeles	76	6.32036	0.338829	0.26761
211305	Castaic	Inland Empire	Los Angeles	752	6.55703	0.32939	0.218653
214614	Castaic	Inland Empire	Los Angeles	106	6.52533	0.32167	0.408598
216267	Castaic	Inland Empire	Los Angeles	218	6.44613	0.315482	0.319631
212960	Castaic	Inland Empire	Los Angeles	369	6.6027	0.312447	0.257052
215441	Castaic	Inland Empire	Los Angeles	523	6.52533	0.285019	0.409302
216268	Castaic	Inland Empire	Los Angeles	51	6.59117	0.279902	0.252341
212133	Castaic	Inland Empire	Los Angeles	473	6.46611	0.269989	0.270224
212959	Castaic	Inland Empire	Los Angeles	602	6.4536	0.213385	0.179772
215440	Castaic	Inland Empire	Los Angeles	334	6.30457	0.20541	0.202625
214613	Castaic	Inland Empire	Los Angeles	282	6.3652	0.194539	0.16875
213786	Castaic	Inland Empire	Los Angeles	103	6.31648	0.190136	0.169531
212958	Castaic	Inland Empire	Los Angeles	453	6.40369	0.163064	0.155157
212957	Castaic	Inland Empire	Los Angeles	154	6.41352	0.10039	0.101147
212131	Castaic	Inland Empire	Los Angeles	21	6.49704	0.0969524	0.0941526
165910	Chino Hills	Inland Empire	San Bernardino	6	6.95557	0.524167	0.763044
166736	Chino Hills	Inland Empire	San Bernardino	333	7.03326	0.4887	0.637963
167562	Chino Hills	Inland Empire	San Bernardino	282	6.96078	0.427543	0.431972
166731	Chino Hills	Inland Empire	San Bernardino	61	6.4311	0.409459	0.440823
166727	Chino Hills	Inland Empire	San Bernardino	75	6.46366	0.39552	0.447619
165082	Chino Hills	Inland Empire	San Bernardino	1092	6.70236	0.339562	0.332846
169211	Chino Hills	Inland Empire	San Bernardino	1468	6.70818	0.301304	0.449915
167563	Chino Hills	Inland Empire	San Bernardino	208	7.06523	0.297697	0.222366
170038	Chino Hills	Inland Empire	San Bernardino	1215	6.79266	0.297616	0.382736
170039	Chino Hills	Inland Empire	San Bernardino	572	6.87608	0.296907	0.448933
166730	Chino Hills	Inland Empire	San Bernardino	385	6.41026	0.290836	0.312743
165083	Chino Hills	Inland Empire	San Bernardino	597	6.90311	0.270447	0.256074
168383	Chino Hills	Inland Empire	San Bernardino	483	6.45827	0.263257	0.295877
166735	Chino Hills	Inland Empire	San Bernardino	568	6.89371	0.239537	0.313236
167555	Chino Hills	Inland Empire	San Bernardino	418	6.4769	0.233957	0.220217
166728	Chino Hills	Inland Empire	San Bernardino	5	6.31055	0.232	0.262185
167556	Chino Hills	Inland Empire	San Bernardino	476	6.42049	0.215874	0.211205
168389	Chino Hills	Inland Empire	San Bernardino	223	7.01432	0.215713	0.257625
167560	Chino Hills	Inland Empire	San Bernardino	355	6.81902	0.210228	0.121901
169210	Chino Hills	Inland Empire	San Bernardino	1626	6.67612	0.207434	0.224288
168382	Chino Hills	Inland Empire	San Bernardino	504	6.42116	0.206153	0.221924
170865	Chino Hills	Inland Empire	San Bernardino	778	6.79046	0.202195	0.130362
170035	Chino Hills	Inland Empire	San Bernardino	1620	6.48719	0.199605	0.175531
168388	Chino Hills	Inland Empire	San Bernardino	336	6.95745	0.194586	0.101639
170866	Chino Hills	Inland Empire	San Bernardino	974	6.89147	0.192633	0.207942
172517	Chino Hills	Inland Empire	San Bernardino	714	6.60717	0.18755	0.180505
167558	Chino Hills	Inland Empire	San Bernardino	2316	6.617	0.185185	0.183329
170862	Chino Hills	Inland Empire	San Bernardino	642	6.51312	0.184248	0.169101
165900	Chino Hills	Inland Empire	San Bernardino	24	6.42488	0.177083	0.198766
169209	Chino Hills	Inland Empire	San Bernardino	959	6.48637	0.176516	0.195517
169208	Chino Hills	Inland Empire	San Bernardino	672	6.36881	0.173146	0.170068
170036	Chino Hills	Inland Empire	San Bernardino	2401	6.54899	0.171548	0.134276
168381	Chino Hills	Inland Empire	San Bernardino	1191	6.42116	0.169365	0.19391
168384	Chino Hills	Inland Empire	San Bernardino	1561	6.4506	0.168954	0.171293
171690	Chino Hills	Inland Empire	San Bernardino	408	6.50076	0.167738	0.11608
169212	Chino Hills	Inland Empire	San Bernardino	701	6.70818	0.165653	0.226473
167557	Chino Hills	Inland Empire	San Bernardino	1624	6.4506	0.163768	0.139653
168385	Chino Hills	Inland Empire	San Bernardino	1805	6.66682	0.162869	0.13426
169214	Chino Hills	Inland Empire	San Bernardino	64	6.9176	0.156484	0.123836
164257	Chino Hills	Inland Empire	San Bernardino	84	6.98777	0.152548	0.123135
170864	Chino Hills	Inland Empire	San Bernardino	1528	6.70802	0.151537	0.129972
168386	Chino Hills	Inland Empire	San Bernardino	1194	6.80561	0.151306	0.102549
165909	Chino Hills	Inland Empire	San Bernardino	419	6.81189	0.148356	0.197402
170037	Chino Hills	Inland Empire	San Bernardino	1226	6.70802	0.145967	0.123751
165908	Chino Hills	Inland Empire	San Bernardino	10	6.6575	0.1453	0.168206
166732	Chino Hills	Inland Empire	San Bernardino	125	6.5139	0.141224	0.172894
164256	Chino Hills	Inland Empire	San Bernardino	636	6.7067	0.140165	0.135729
171691	Chino Hills	Inland Empire	San Bernardino	741	6.67224	0.132765	0.110602
166729	Chino Hills	Inland Empire	San Bernardino	71	6.2267	0.131817	0.114839
169213	Chino Hills	Inland Empire	San Bernardino	855	6.79723	0.130636	0.111904
171692	Chino Hills	Inland Empire	San Bernardino	978	6.74093	0.121778	0.116546
172518	Chino Hills	Inland Empire	San Bernardino	811	6.68353	0.119603	0.11693
167559	Chino Hills	Inland Empire	San Bernardino	660	6.68239	0.119261	0.114309
166734	Chino Hills	Inland Empire	San Bernardino	667	6.75399	0.117628	0.13669
167561	Chino Hills	Inland Empire	San Bernardino	859	6.89957	0.114059	0.0973001
170863	Chino Hills	Inland Empire	San Bernardino	1219	6.58811	0.112546	0.0867458
166733	Chino Hills	Inland Empire	San Bernardino	960	6.62008	0.110942	0.0886951
168387	Chino Hills	Inland Empire	San Bernardino	175	6.89441	0.0989086	0.111725
165899	Chino Hills	Inland Empire	San Bernardino	1	6.47608	0.097	0.097
164255	Chino Hills	Inland Empire	San Bernardino	1	6.6842	0.097	0.097
167554	Chino Hills	Inland Empire	San Bernardino	3	6.4781	0.069	0.069
180775	Citrus	Inland Empire	Los Angeles	647	7.10846	0.186801	0.225313
180774	Citrus	Inland Empire	Los Angeles	734	7.14196	0.10314	0.116192
184099	Claremont	Inland Empire	Los Angeles	153	6.09411	0.512418	0.590895
184101	Claremont	Inland Empire	Los Angeles	205	6.29138	0.441229	0.551808
184928	Claremont	Inland Empire	Los Angeles	442	6.15539	0.328717	0.489199
184100	Claremont	Inland Empire	Los Angeles	1026	6.29257	0.312047	0.339172
183274	Claremont	Inland Empire	Los Angeles	164	6.36189	0.310037	0.364312
180791	Claremont	Inland Empire	Los Angeles	876	6.56507	0.309874	0.394133
183272	Claremont	Inland Empire	Los Angeles	985	6.40622	0.272342	0.326983
179965	Claremont	Inland Empire	Los Angeles	1186	6.62629	0.270999	0.265869
181619	Claremont	Inland Empire	Los Angeles	1341	6.47051	0.245636	0.187992
183273	Claremont	Inland Empire	Los Angeles	661	6.37876	0.239548	0.212587
180792	Claremont	Inland Empire	Los Angeles	548	6.5477	0.229195	0.207521
179964	Claremont	Inland Empire	Los Angeles	4378	6.65777	0.228017	0.254395
179136	Claremont	Inland Empire	Los Angeles	1227	6.72876	0.225879	0.288947
179137	Claremont	Inland Empire	Los Angeles	1749	6.70449	0.224244	0.245258
182444	Claremont	Inland Empire	Los Angeles	2128	6.54449	0.224062	0.272635
181620	Claremont	Inland Empire	Los Angeles	9	6.43902	0.214222	0.252841
182447	Claremont	Inland Empire	Los Angeles	77	6.43902	0.207247	0.139676
180790	Claremont	Inland Empire	Los Angeles	1649	6.60551	0.202348	0.25418
182445	Claremont	Inland Empire	Los Angeles	1504	6.48086	0.199532	0.228844
181617	Claremont	Inland Empire	Los Angeles	1584	6.56572	0.199422	0.258807
182446	Claremont	Inland Empire	Los Angeles	1414	6.41425	0.197533	0.16601
181618	Claremont	Inland Empire	Los Angeles	420	6.51947	0.19405	0.199734
179962	Claremont	Inland Empire	Los Angeles	602	6.68178	0.188017	0.197249
184927	Claremont	Inland Empire	Los Angeles	818	6.08826	0.176488	0.159358
181615	Claremont	Inland Empire	Los Angeles	884	6.61282	0.176105	0.152831
179138	Claremont	Inland Empire	Los Angeles	786	6.68138	0.171744	0.222463
179963	Claremont	Inland Empire	Los Angeles	1370	6.6873	0.155426	0.138017
178310	Claremont	Inland Empire	Los Angeles	1012	6.745	0.154684	0.17141
183271	Claremont	Inland Empire	Los Angeles	239	6.43675	0.15318	0.103667
182443	Claremont	Inland Empire	Los Angeles	395	6.57704	0.151995	0.121109
178309	Claremont	Inland Empire	Los Angeles	803	6.76084	0.150325	0.153863
180789	Claremont	Inland Empire	Los Angeles	1275	6.61766	0.12763	0.141681
181616	Claremont	Inland Empire	Los Angeles	1584	6.61766	0.125359	0.12196
183270	Claremont	Inland Empire	Los Angeles	212	6.46461	0.0572123	0.0348389
159296	Corona	Inland Empire	Riverside	476	6.29736	0.628582	0.771379
160125	Corona	Inland Empire	Riverside	792	6.92687	0.612042	0.496155
159299	Corona	Inland Empire	Riverside	683	6.7232	0.397612	0.389541
159298	Corona	Inland Empire	Riverside	1379	6.74651	0.393979	0.35268
160953	Corona	Inland Empire	Riverside	151	7.01462	0.358066	0.285728
162615	Corona	Inland Empire	Riverside	1110	7.04571	0.356699	0.334966
160954	Corona	Inland Empire	Riverside	294	7.01462	0.356282	0.243013
154345	Corona	Inland Empire	Riverside	174	6.73041	0.336563	0.302044
155173	Corona	Inland Empire	Riverside	22	6.86088	0.331318	0.0880617
160123	Corona	Inland Empire	Riverside	479	6.92267	0.322981	0.276386
153520	Corona	Inland Empire	Riverside	21	6.83746	0.29719	0.253785
160128	Corona	Inland Empire	Riverside	820	6.95634	0.2945	0.235757
160124	Corona	Inland Empire	Riverside	1030	6.92267	0.286048	0.249539
160955	Corona	Inland Empire	Riverside	353	7.0175	0.279918	0.257204
158471	Corona	Inland Empire	Riverside	145	6.52162	0.272607	0.420433
161788	Corona	Inland Empire	Riverside	1801	7.06214	0.267865	0.26131
162616	Corona	Inland Empire	Riverside	461	7.04571	0.265015	0.161772
156821	Corona	Inland Empire	Riverside	1638	6.64774	0.256175	0.242044
159297	Corona	Inland Empire	Riverside	959	6.60928	0.244259	0.219713
156822	Corona	Inland Empire	Riverside	1790	6.68469	0.24375	0.20662
162607	Corona	Inland Empire	Riverside	22	7.09696	0.240636	0.227295
157647	Corona	Inland Empire	Riverside	1112	6.74698	0.239448	0.236452
155174	Corona	Inland Empire	Riverside	68	6.88977	0.229559	0.233309
155995	Corona	Inland Empire	Riverside	1051	6.58464	0.229206	0.211235
161790	Corona	Inland Empire	Riverside	1073	7.10068	0.221625	0.201815
160126	Corona	Inland Empire	Riverside	237	6.85943	0.217291	0.167165
162608	Corona	Inland Empire	Riverside	738	7.1005	0.21445	0.228811
156820	Corona	Inland Empire	Riverside	1525	6.54048	0.210031	0.168949
162610	Corona	Inland Empire	Riverside	713	7.11186	0.209914	0.160607
158472	Corona	Inland Empire	Riverside	710	6.59203	0.208376	0.21487
163436	Corona	Inland Empire	Riverside	629	7.08817	0.205795	0.189545
155994	Corona	Inland Empire	Riverside	801	6.43842	0.203876	0.23692
157646	Corona	Inland Empire	Riverside	958	6.63134	0.199287	0.204791
160961	Corona	Inland Empire	Riverside	749	7.12812	0.199119	0.180495
161783	Corona	Inland Empire	Riverside	598	7.11186	0.19859	0.180839
161786	Corona	Inland Empire	Riverside	1101	7.10818	0.198173	0.165504
160962	Corona	Inland Empire	Riverside	817	7.13205	0.197113	0.199641
154344	Corona	Inland Empire	Riverside	180	6.48642	0.194833	0.220457
161785	Corona	Inland Empire	Riverside	202	7.13043	0.191342	0.176034
161787	Corona	Inland Empire	Riverside	1158	7.03185	0.188507	0.151773
158474	Corona	Inland Empire	Riverside	1124	6.81911	0.186609	0.18883
155172	Corona	Inland Empire	Riverside	257	6.74566	0.181335	0.201751
160960	Corona	Inland Empire	Riverside	792	7.08443	0.176189	0.194762
157648	Corona	Inland Empire	Riverside	1241	6.74698	0.17331	0.185688
158479	Corona	Inland Empire	Riverside	9	6.95467	0.173	0.142451
157650	Corona	Inland Empire	Riverside	1103	6.73198	0.171458	0.113685
160956	Corona	Inland Empire	Riverside	314	7.05131	0.161229	0.131017
157645	Corona	Inland Empire	Riverside	225	6.59203	0.160347	0.140994
160959	Corona	Inland Empire	Riverside	305	7.1149	0.158279	0.128827
158473	Corona	Inland Empire	Riverside	1091	6.70729	0.157863	0.144395
161781	Corona	Inland Empire	Riverside	64	7.09355	0.157188	0.0967054
158478	Corona	Inland Empire	Riverside	846	6.95467	0.156079	0.102062
156819	Corona	Inland Empire	Riverside	567	6.30777	0.152217	0.149941
156824	Corona	Inland Empire	Riverside	1826	6.7188	0.151878	0.136157
162609	Corona	Inland Empire	Riverside	891	7.10914	0.150465	0.159093
155993	Corona	Inland Empire	Riverside	155	6.27429	0.150058	0.176548
154347	Corona	Inland Empire	Riverside	251	6.83746	0.149371	0.144025
155997	Corona	Inland Empire	Riverside	1675	6.65183	0.146347	0.115054
160129	Corona	Inland Empire	Riverside	703	6.99764	0.145077	0.126127
161789	Corona	Inland Empire	Riverside	1639	7.11285	0.142938	0.120442
155996	Corona	Inland Empire	Riverside	1537	6.65572	0.142372	0.135345
154342	Corona	Inland Empire	Riverside	60	6.24126	0.140533	0.162963
159302	Corona	Inland Empire	Riverside	845	6.93657	0.138814	0.142662
161784	Corona	Inland Empire	Riverside	664	7.13043	0.137489	0.121484
158475	Corona	Inland Empire	Riverside	1032	6.8679	0.137321	0.123108
160130	Corona	Inland Empire	Riverside	1201	6.9836	0.136864	0.124515
155170	Corona	Inland Empire	Riverside	836	6.60356	0.136514	0.122081
155171	Corona	Inland Empire	Riverside	479	6.74566	0.135207	0.0986754
158477	Corona	Inland Empire	Riverside	811	6.87342	0.132036	0.112304
159301	Corona	Inland Empire	Riverside	723	6.88492	0.132008	0.116202
157652	Corona	Inland Empire	Riverside	255	6.87838	0.125537	0.129958
156823	Corona	Inland Empire	Riverside	1093	6.65572	0.123851	0.0886391
159304	Corona	Inland Empire	Riverside	1119	6.94736	0.122584	0.0978342
155169	Corona	Inland Empire	Riverside	395	6.55917	0.121851	0.103573
159300	Corona	Inland Empire	Riverside	694	6.82649	0.121625	0.110753
159303	Corona	Inland Empire	Riverside	1274	6.90005	0.121104	0.110804
161782	Corona	Inland Empire	Riverside	129	7.11573	0.116705	0.121122
160132	Corona	Inland Empire	Riverside	86	7.08476	0.114767	0.103856
160957	Corona	Inland Empire	Riverside	679	7.05159	0.114638	0.0973291
155992	Corona	Inland Empire	Riverside	88	6.14672	0.113909	0.113909
160131	Corona	Inland Empire	Riverside	830	7.0184	0.112398	0.106542
160127	Corona	Inland Empire	Riverside	305	6.94597	0.111157	0.105524
160958	Corona	Inland Empire	Riverside	565	7.09372	0.106065	0.10215
155168	Corona	Inland Empire	Riverside	371	6.43115	0.104682	0.0961659
156825	Corona	Inland Empire	Riverside	858	6.80494	0.103914	0.101398
157649	Corona	Inland Empire	Riverside	1096	6.78344	0.103547	0.091091
158476	Corona	Inland Empire	Riverside	1112	6.90005	0.101817	0.0825939
159305	Corona	Inland Empire	Riverside	324	7.02269	0.0940216	0.0849749
159307	Corona	Inland Empire	Riverside	23	7.11958	0.0892609	0.094039
159306	Corona	Inland Empire	Riverside	41	7.08926	0.0872195	0.0945734
157651	Corona	Inland Empire	Riverside	1446	6.7991	0.0865069	0.0693035
160134	Corona	Inland Empire	Riverside	89	7.12812	0.0839888	0.0946997
155998	Corona	Inland Empire	Riverside	931	6.75979	0.083782	0.0720372
160133	Corona	Inland Empire	Riverside	234	7.12601	0.0807692	0.0715554
156000	Corona	Inland Empire	Riverside	2	6.96292	0.069	0.069
154343	Corona	Inland Empire	Riverside	112	6.15315	0.0580536	0.0322481
161780	Corona	Inland Empire	Riverside	1	7.07125	0.05	0.05
160122	Corona	Inland Empire	Riverside	4	6.83987	0.016	0.016
179123	Covina	Inland Empire	Los Angeles	598	7.06956	0.251993	0.25906
177466	Covina	Inland Empire	Los Angeles	436	7.14505	0.18608	0.31614
179125	Covina	Inland Empire	Los Angeles	282	7.00961	0.180805	0.220882
179120	Covina	Inland Empire	Los Angeles	788	7.14337	0.176768	0.279262
177469	Covina	Inland Empire	Los Angeles	434	7.00408	0.164841	0.146888
179948	Covina	Inland Empire	Los Angeles	404	7.13009	0.146379	0.210663
179121	Covina	Inland Empire	Los Angeles	727	7.11469	0.139664	0.206727
179124	Covina	Inland Empire	Los Angeles	830	7.02883	0.139128	0.126824
179122	Covina	Inland Empire	Los Angeles	573	7.09249	0.135656	0.177952
179946	Covina	Inland Empire	Los Angeles	325	7.18259	0.133003	0.141733
178293	Covina	Inland Empire	Los Angeles	620	7.14762	0.13066	0.142403
178295	Covina	Inland Empire	Los Angeles	568	7.09757	0.129102	0.144426
178297	Covina	Inland Empire	Los Angeles	262	7.0137	0.128721	0.118209
177467	Covina	Inland Empire	Los Angeles	331	7.12702	0.122444	0.102521
178296	Covina	Inland Empire	Los Angeles	307	7.07775	0.12128	0.129325
179947	Covina	Inland Empire	Los Angeles	703	7.1593	0.117151	0.147726
179949	Covina	Inland Empire	Los Angeles	575	7.097	0.109463	0.110936
178294	Covina	Inland Empire	Los Angeles	822	7.12156	0.101996	0.11609
179119	Covina	Inland Empire	Los Angeles	505	7.17067	0.0862792	0.0787294
167547	Diamond Bar	Inland Empire	Los Angeles	565	6.70714	0.329004	0.438
171685	Diamond Bar	Inland Empire	Los Angeles	352	6.75022	0.309409	0.312858
169201	Diamond Bar	Inland Empire	Los Angeles	599	6.61471	0.300202	0.242697
170854	Diamond Bar	Inland Empire	Los Angeles	51	6.9509	0.294765	0.159027
170857	Diamond Bar	Inland Empire	Los Angeles	447	6.71722	0.291631	0.321059
170028	Diamond Bar	Inland Empire	Los Angeles	376	6.80984	0.291197	0.341862
170860	Diamond Bar	Inland Empire	Los Angeles	873	6.48878	0.275711	0.295534
168374	Diamond Bar	Inland Empire	Los Angeles	461	6.64681	0.270332	0.277621
172515	Diamond Bar	Inland Empire	Los Angeles	85	6.45589	0.228318	0.204438
169203	Diamond Bar	Inland Empire	Los Angeles	273	6.62984	0.213769	0.248467
170858	Diamond Bar	Inland Empire	Los Angeles	2216	6.61558	0.213014	0.223092
171686	Diamond Bar	Inland Empire	Los Angeles	186	6.63064	0.213005	0.302993
171687	Diamond Bar	Inland Empire	Los Angeles	678	6.49974	0.210463	0.147855
168375	Diamond Bar	Inland Empire	Los Angeles	735	6.57952	0.202984	0.168108
172516	Diamond Bar	Inland Empire	Los Angeles	103	6.52844	0.202903	0.277306
170859	Diamond Bar	Inland Empire	Los Angeles	489	6.6699	0.19573	0.235396
170030	Diamond Bar	Inland Empire	Los Angeles	493	6.65485	0.192651	0.197552
173341	Diamond Bar	Inland Empire	Los Angeles	379	6.64432	0.188369	0.183806
167548	Diamond Bar	Inland Empire	Los Angeles	176	6.57952	0.172159	0.194744
170856	Diamond Bar	Inland Empire	Los Angeles	163	6.71722	0.156951	0.190664
170033	Diamond Bar	Inland Empire	Los Angeles	742	6.54661	0.145659	0.123032
173339	Diamond Bar	Inland Empire	Los Angeles	409	6.88003	0.140132	0.134225
170031	Diamond Bar	Inland Empire	Los Angeles	394	6.60753	0.135003	0.145154
172514	Diamond Bar	Inland Empire	Los Angeles	430	6.51544	0.134995	0.126181
170029	Diamond Bar	Inland Empire	Los Angeles	141	6.67205	0.120518	0.141629
171682	Diamond Bar	Inland Empire	Los Angeles	242	6.93462	0.118835	0.0971331
172513	Diamond Bar	Inland Empire	Los Angeles	516	6.63064	0.112806	0.112269
170027	Diamond Bar	Inland Empire	Los Angeles	422	6.89756	0.108905	0.090047
170855	Diamond Bar	Inland Empire	Los Angeles	645	6.93462	0.108727	0.121169
169202	Diamond Bar	Inland Empire	Los Angeles	396	6.71376	0.107187	0.11116
171683	Diamond Bar	Inland Empire	Los Angeles	39	6.89853	0.106077	0.10981
171684	Diamond Bar	Inland Empire	Los Angeles	19	6.84531	0.101579	0.0433933
170861	Diamond Bar	Inland Empire	Los Angeles	112	6.59766	0.101571	0.10455
173340	Diamond Bar	Inland Empire	Los Angeles	501	6.78602	0.0936088	0.0798935
170032	Diamond Bar	Inland Empire	Los Angeles	46	6.52986	0.0912391	0.161487
172512	Diamond Bar	Inland Empire	Los Angeles	253	6.83546	0.0893478	0.0675589
171688	Diamond Bar	Inland Empire	Los Angeles	63	6.49974	0.0873016	0.0882538
166720	Diamond Bar	Inland Empire	Los Angeles	10	6.61865	0.0649	0.0410512
184078	Duarte	Inland Empire	Los Angeles	1030	7.09799	0.313638	0.335124
183251	Duarte	Inland Empire	Los Angeles	267	7.14209	0.232843	0.143805
184079	Duarte	Inland Empire	Los Angeles	258	7.18401	0.217419	0.195773
184904	Duarte	Inland Empire	Los Angeles	198	6.87212	0.168833	0.157424
183249	Duarte	Inland Empire	Los Angeles	612	7.20366	0.164284	0.159145
184905	Duarte	Inland Empire	Los Angeles	5	6.6836	0.152	0.043933
182420	Duarte	Inland Empire	Los Angeles	683	7.24949	0.150546	0.204875
183248	Duarte	Inland Empire	Los Angeles	1071	7.23006	0.15039	0.159526
183250	Duarte	Inland Empire	Los Angeles	803	7.17579	0.148488	0.2229
184906	Duarte	Inland Empire	Los Angeles	10	7.05545	0.1444	0.11876
181593	Duarte	Inland Empire	Los Angeles	304	7.2895	0.142645	0.16604
184077	Duarte	Inland Empire	Los Angeles	540	7.10297	0.113117	0.113097
182421	Duarte	Inland Empire	Los Angeles	444	7.23231	0.108284	0.130276
181594	Duarte	Inland Empire	Los Angeles	3	7.29503	0.108	0.106
182422	Duarte	Inland Empire	Los Angeles	83	7.23231	0.105313	0.0363078
184903	Duarte	Inland Empire	Los Angeles	37	6.9833	0.0973243	0.156724
182411	East Pasadena	Inland Empire	Los Angeles	643	7.06384	0.208314	0.246322
183238	East Pasadena	Inland Empire	Los Angeles	725	7.02151	0.206821	0.267465
184066	East Pasadena	Inland Empire	Los Angeles	331	7.07619	0.171257	0.122342
182412	East Pasadena	Inland Empire	Los Angeles	676	7.13626	0.16695	0.134749
183239	East Pasadena	Inland Empire	Los Angeles	722	7.09399	0.151503	0.14672
182410	East Pasadena	Inland Empire	Los Angeles	632	7.03651	0.129177	0.138352
179930	East San Gabriel	Inland Empire	Los Angeles	627	7.14822	0.200933	0.170327
180757	East San Gabriel	Inland Empire	Los Angeles	679	7.15134	0.136517	0.128584
181585	East San Gabriel	Inland Empire	Los Angeles	683	7.16287	0.116406	0.116587
181584	East San Gabriel	Inland Empire	Los Angeles	766	7.11824	0.0872272	0.0828403
178281	El Monte	Inland Empire	Los Angeles	500	7.26533	0.479474	0.111186
176624	El Monte	Inland Empire	Los Angeles	146	7.20896	0.410705	0.439588
176628	El Monte	Inland Empire	Los Angeles	116	7.24013	0.401405	0.400811
177452	El Monte	Inland Empire	Los Angeles	274	7.24295	0.395704	0.361384
175801	El Monte	Inland Empire	Los Angeles	260	7.2232	0.364223	0.219756
176629	El Monte	Inland Empire	Los Angeles	428	7.23068	0.330098	0.122308
175802	El Monte	Inland Empire	Los Angeles	170	7.23068	0.302888	0.17226
178284	El Monte	Inland Empire	Los Angeles	101	7.27206	0.295099	0.0749202
174973	El Monte	Inland Empire	Los Angeles	258	7.20154	0.277136	0.404637
178279	El Monte	Inland Empire	Los Angeles	166	7.25314	0.263151	0.328228
178282	El Monte	Inland Empire	Los Angeles	359	7.26496	0.261075	0.20854
178280	El Monte	Inland Empire	Los Angeles	714	7.25947	0.258842	0.327317
179109	El Monte	Inland Empire	Los Angeles	298	7.28342	0.200282	0.160915
176627	El Monte	Inland Empire	Los Angeles	357	7.23411	0.184056	0.195436
175800	El Monte	Inland Empire	Los Angeles	131	7.21682	0.183916	0.151029
175798	El Monte	Inland Empire	Los Angeles	173	7.19457	0.147301	0.166229
177456	El Monte	Inland Empire	Los Angeles	250	7.24152	0.14576	0.126337
176625	El Monte	Inland Empire	Los Angeles	288	7.2172	0.138469	0.204622
176626	El Monte	Inland Empire	Los Angeles	701	7.22252	0.138312	0.143749
177454	El Monte	Inland Empire	Los Angeles	498	7.24648	0.134671	0.104577
177455	El Monte	Inland Empire	Los Angeles	334	7.25045	0.129494	0.130496
177453	El Monte	Inland Empire	Los Angeles	500	7.24648	0.121058	0.117815
179110	El Monte	Inland Empire	Los Angeles	335	7.26327	0.118272	0.0803459
174974	El Monte	Inland Empire	Los Angeles	173	7.20817	0.118029	0.166931
175799	El Monte	Inland Empire	Los Angeles	305	7.20655	0.110049	0.0952717
178283	El Monte	Inland Empire	Los Angeles	108	7.25822	0.104093	0.152304
174147	El Monte	Inland Empire	Los Angeles	152	7.18644	0.0933487	0.102857
179111	El Monte	Inland Empire	Los Angeles	111	7.29264	0.0904685	0.0751988
96499	Escondido	Inland Empire	San Diego	107	5.75552	0.446607	0.452913
98156	Escondido	Inland Empire	San Diego	15	5.28603	0.393667	0.411846
89879	Escondido	Inland Empire	San Diego	382	5.34791	0.391157	0.55488
96502	Escondido	Inland Empire	San Diego	10	5.5966	0.3768	0.353648
94850	Escondido	Inland Empire	San Diego	515	5.83462	0.350656	0.35493
90712	Escondido	Inland Empire	San Diego	134	5.82694	0.347948	0.248844
97328	Escondido	Inland Empire	San Diego	492	5.10672	0.347008	0.385717
95672	Escondido	Inland Empire	San Diego	199	5.65887	0.33291	0.253228
92359	Escondido	Inland Empire	San Diego	429	5.34133	0.332303	0.258218
96497	Escondido	Inland Empire	San Diego	393	5.59409	0.312216	0.302262
89053	Escondido	Inland Empire	San Diego	684	5.71703	0.31019	0.343785
88230	Escondido	Inland Empire	San Diego	356	5.93368	0.297992	0.32649
90707	Escondido	Inland Empire	San Diego	806	5.49897	0.297029	0.291189
97329	Escondido	Inland Empire	San Diego	57	5.38409	0.296158	0.287648
92369	Escondido	Inland Empire	San Diego	550	5.72319	0.284215	0.299612
89057	Escondido	Inland Empire	San Diego	289	5.94657	0.279896	0.349535
98982	Escondido	Inland Empire	San Diego	10	4.86253	0.275	0.275
98155	Escondido	Inland Empire	San Diego	46	5.00277	0.275	0.275
98981	Escondido	Inland Empire	San Diego	7	5.21907	0.275	NA
92371	Escondido	Inland Empire	San Diego	16	6.15731	0.275	0.275
94846	Escondido	Inland Empire	San Diego	554	5.77962	0.272486	0.410555
95674	Escondido	Inland Empire	San Diego	1073	5.69938	0.267039	0.252029
93189	Escondido	Inland Empire	San Diego	973	5.64936	0.25441	0.282812
94849	Escondido	Inland Empire	San Diego	1497	5.94772	0.253694	0.351266
87404	Escondido	Inland Empire	San Diego	894	6.13374	0.251143	0.212736
93196	Escondido	Inland Empire	San Diego	455	5.88762	0.250679	0.233618
92368	Escondido	Inland Empire	San Diego	394	5.86729	0.245744	0.212683
96494	Escondido	Inland Empire	San Diego	172	5.1349	0.244948	0.277939
89881	Escondido	Inland Empire	San Diego	679	5.49207	0.243511	0.273368
92367	Escondido	Inland Empire	San Diego	640	5.79033	0.239881	0.172064
87402	Escondido	Inland Empire	San Diego	913	5.68025	0.238495	0.167035
91544	Escondido	Inland Empire	San Diego	31	6.17337	0.235677	0.177183
95671	Escondido	Inland Empire	San Diego	1100	5.74591	0.234845	0.1891
94844	Escondido	Inland Empire	San Diego	459	5.72315	0.230608	0.327743
96501	Escondido	Inland Empire	San Diego	255	5.33612	0.230561	0.27423
94845	Escondido	Inland Empire	San Diego	520	5.72348	0.225527	0.27016
91532	Escondido	Inland Empire	San Diego	38	5.3746	0.225421	0.338056
95667	Escondido	Inland Empire	San Diego	495	5.46853	0.223265	0.231303
95675	Escondido	Inland Empire	San Diego	1692	5.68506	0.223145	0.225545
89880	Escondido	Inland Empire	San Diego	924	5.46185	0.22301	0.287816
94016	Escondido	Inland Empire	San Diego	1150	5.61225	0.221634	0.17197
96498	Escondido	Inland Empire	San Diego	829	5.76159	0.221568	0.161745
92366	Escondido	Inland Empire	San Diego	502	5.79033	0.21648	0.202838
93191	Escondido	Inland Empire	San Diego	571	5.80433	0.215107	0.216008
94842	Escondido	Inland Empire	San Diego	441	5.60635	0.213082	0.160321
89885	Escondido	Inland Empire	San Diego	380	5.93905	0.208032	0.225958
94021	Escondido	Inland Empire	San Diego	436	5.92882	0.204028	0.261144
89055	Escondido	Inland Empire	San Diego	497	5.6183	0.202833	0.289176
93192	Escondido	Inland Empire	San Diego	708	5.84449	0.202667	0.298105
90711	Escondido	Inland Empire	San Diego	344	5.79849	0.202218	0.180872
90706	Escondido	Inland Empire	San Diego	467	5.49097	0.200109	0.222386
92362	Escondido	Inland Empire	San Diego	343	5.6981	0.195012	0.108329
94019	Escondido	Inland Empire	San Diego	581	5.85222	0.194676	0.274027
91534	Escondido	Inland Empire	San Diego	823	5.63891	0.194496	0.178113
93194	Escondido	Inland Empire	San Diego	695	5.90259	0.193212	0.257936
93195	Escondido	Inland Empire	San Diego	384	5.83102	0.193029	0.173007
89054	Escondido	Inland Empire	San Diego	739	5.51742	0.191267	0.157306
94023	Escondido	Inland Empire	San Diego	115	5.85893	0.188974	0.201006
89882	Escondido	Inland Empire	San Diego	530	5.57885	0.188791	0.114752
93190	Escondido	Inland Empire	San Diego	749	5.7347	0.18721	0.206613
94017	Escondido	Inland Empire	San Diego	379	5.72315	0.18495	0.176104
96493	Escondido	Inland Empire	San Diego	66	5.36939	0.182712	0.167821
90708	Escondido	Inland Empire	San Diego	1033	5.60649	0.18071	0.230532
91537	Escondido	Inland Empire	San Diego	1702	5.7004	0.179853	0.156047
91540	Escondido	Inland Empire	San Diego	7	5.84058	0.176429	0.225334
95670	Escondido	Inland Empire	San Diego	316	5.59468	0.176335	0.211657
92365	Escondido	Inland Empire	San Diego	1096	5.75247	0.174656	0.19444
88231	Escondido	Inland Empire	San Diego	724	6.07309	0.172809	0.202178
94843	Escondido	Inland Empire	San Diego	572	5.60635	0.172404	0.18239
93193	Escondido	Inland Empire	San Diego	478	5.86901	0.167755	0.31878
94022	Escondido	Inland Empire	San Diego	378	5.90114	0.165899	0.217677
94847	Escondido	Inland Empire	San Diego	716	5.81975	0.165377	0.291441
91533	Escondido	Inland Empire	San Diego	1403	5.51912	0.165145	0.150302
88227	Escondido	Inland Empire	San Diego	491	5.6106	0.163267	0.175961
91536	Escondido	Inland Empire	San Diego	1262	5.68038	0.163036	0.14358
89058	Escondido	Inland Empire	San Diego	515	6.05605	0.160043	0.21872
88232	Escondido	Inland Empire	San Diego	45	6.07888	0.159711	0.304238
95666	Escondido	Inland Empire	San Diego	490	5.36939	0.156482	0.213773
89884	Escondido	Inland Empire	San Diego	1320	5.83569	0.156409	0.156183
92360	Escondido	Inland Empire	San Diego	978	5.45161	0.155438	0.130791
87405	Escondido	Inland Empire	San Diego	389	6.04644	0.155252	0.0918364
86578	Escondido	Inland Empire	San Diego	490	6.13392	0.151714	0.100309
87403	Escondido	Inland Empire	San Diego	1357	5.93368	0.148904	0.118372
89883	Escondido	Inland Empire	San Diego	486	5.71917	0.147422	0.162264
94015	Escondido	Inland Empire	San Diego	655	5.53076	0.14429	0.124397
89056	Escondido	Inland Empire	San Diego	349	5.74489	0.143903	0.152021
95676	Escondido	Inland Empire	San Diego	137	5.83753	0.143124	0.144621
92361	Escondido	Inland Empire	San Diego	528	5.59612	0.139894	0.109055
92364	Escondido	Inland Empire	San Diego	1009	5.78654	0.137029	0.11774
86575	Escondido	Inland Empire	San Diego	251	5.7299	0.136701	0.138638
89052	Escondido	Inland Empire	San Diego	52	5.34791	0.136481	0.101697
94841	Escondido	Inland Empire	San Diego	616	5.5918	0.133737	0.156295
94018	Escondido	Inland Empire	San Diego	785	5.81381	0.132492	0.179713
86577	Escondido	Inland Empire	San Diego	244	6.12311	0.131135	0.0934263
94020	Escondido	Inland Empire	San Diego	863	5.88596	0.12876	0.224656
91535	Escondido	Inland Empire	San Diego	513	5.68038	0.127583	0.133919
92363	Escondido	Inland Empire	San Diego	1198	5.75689	0.12351	0.149549
86579	Escondido	Inland Empire	San Diego	130	6.1567	0.118492	0.107917
90710	Escondido	Inland Empire	San Diego	1179	5.7004	0.116509	0.115441
90709	Escondido	Inland Empire	San Diego	785	5.57083	0.114159	0.117365
89059	Escondido	Inland Empire	San Diego	240	5.90731	0.113883	0.0972199
91538	Escondido	Inland Empire	San Diego	357	5.77988	0.10949	0.108034
90717	Escondido	Inland Empire	San Diego	113	5.98627	0.107752	0.128
95677	Escondido	Inland Empire	San Diego	18	5.97066	0.105722	0.0598753
89886	Escondido	Inland Empire	San Diego	169	5.89466	0.0987574	0.161406
88228	Escondido	Inland Empire	San Diego	244	5.67611	0.097082	0.148698
95668	Escondido	Inland Empire	San Diego	359	5.55894	0.092546	0.189505
86576	Escondido	Inland Empire	San Diego	170	6.04556	0.0924471	0.12674
91543	Escondido	Inland Empire	San Diego	19	6.07877	0.0855263	0.0969442
94848	Escondido	Inland Empire	San Diego	1071	5.85118	0.0806555	0.0771687
95673	Escondido	Inland Empire	San Diego	17	5.65887	0.0769412	0.0543481
95669	Escondido	Inland Empire	San Diego	42	5.50599	0.0657143	0.0814984
204662	Fillmore	Inland Empire	Ventura	6	5.74576	0.656667	0.952748
206315	Fillmore	Inland Empire	Ventura	193	5.77905	0.551368	0.484645
204660	Fillmore	Inland Empire	Ventura	14	5.68283	0.515	0.696919
206316	Fillmore	Inland Empire	Ventura	1058	5.81216	0.445733	0.521824
205490	Fillmore	Inland Empire	Ventura	857	5.78006	0.424821	0.414092
205488	Fillmore	Inland Empire	Ventura	316	5.73543	0.41275	0.274155
205491	Fillmore	Inland Empire	Ventura	313	5.81755	0.372412	0.267965
207143	Fillmore	Inland Empire	Ventura	367	5.81216	0.340638	0.27289
205489	Fillmore	Inland Empire	Ventura	835	5.76612	0.310183	0.380445
205487	Fillmore	Inland Empire	Ventura	10	5.68462	0.2286	0.231722
207144	Fillmore	Inland Empire	Ventura	218	5.78216	0.194064	0.133868
204661	Fillmore	Inland Empire	Ventura	55	5.71387	0.166873	0.179648
206317	Fillmore	Inland Empire	Ventura	1045	5.79618	0.123789	0.118214
206318	Fillmore	Inland Empire	Ventura	89	5.82418	0.10309	0.0813335
183292	Fontana	Inland Empire	San Bernardino	12	6.78744	0.97	0.97
174197	Fontana	Inland Empire	San Bernardino	5	6.85454	0.9692	0.969044
177501	Fontana	Inland Empire	San Bernardino	46	6.9331	0.762196	0.356645
175024	Fontana	Inland Empire	San Bernardino	60	6.92437	0.716233	0.76922
174195	Fontana	Inland Empire	San Bernardino	72	6.99597	0.6665	0.659434
186601	Fontana	Inland Empire	San Bernardino	644	6.53898	0.600669	0.435698
185774	Fontana	Inland Empire	San Bernardino	791	6.66328	0.52435	0.52597
186602	Fontana	Inland Empire	San Bernardino	627	6.53525	0.472343	0.575768
185775	Fontana	Inland Empire	San Bernardino	285	6.63155	0.457014	0.431927
184947	Fontana	Inland Empire	San Bernardino	204	6.71035	0.358819	0.32119
175023	Fontana	Inland Empire	San Bernardino	931	6.9998	0.345223	0.312774
176683	Fontana	Inland Empire	San Bernardino	670	6.91169	0.335631	0.282373
175851	Fontana	Inland Empire	San Bernardino	349	6.92437	0.328994	0.276018
186603	Fontana	Inland Empire	San Bernardino	545	6.58729	0.321372	0.434382
177510	Fontana	Inland Empire	San Bernardino	220	6.98865	0.313223	0.269265
184952	Fontana	Inland Empire	San Bernardino	316	6.66035	0.307149	0.213048
186604	Fontana	Inland Empire	San Bernardino	485	6.5427	0.288777	0.134196
182469	Fontana	Inland Empire	San Bernardino	811	6.77029	0.288568	0.323553
175022	Fontana	Inland Empire	San Bernardino	709	7.00638	0.28134	0.228074
176682	Fontana	Inland Empire	San Bernardino	1064	6.89339	0.279229	0.274881
175856	Fontana	Inland Empire	San Bernardino	458	6.6629	0.268303	0.247869
181642	Fontana	Inland Empire	San Bernardino	673	6.81117	0.261594	0.339909
177505	Fontana	Inland Empire	San Bernardino	163	6.96278	0.260718	0.22446
184125	Fontana	Inland Empire	San Bernardino	229	6.72037	0.244087	0.21059
175854	Fontana	Inland Empire	San Bernardino	986	6.88912	0.236935	0.32258
174194	Fontana	Inland Empire	San Bernardino	151	7.02665	0.234311	0.192345
175850	Fontana	Inland Empire	San Bernardino	644	6.99288	0.217315	0.168012
177509	Fontana	Inland Empire	San Bernardino	315	6.97706	0.216114	0.24494
183298	Fontana	Inland Empire	San Bernardino	1186	6.7742	0.213434	0.251863
175855	Fontana	Inland Empire	San Bernardino	1122	6.89339	0.208692	0.189375
179161	Fontana	Inland Empire	San Bernardino	791	6.90013	0.201307	0.222895
182473	Fontana	Inland Empire	San Bernardino	1017	6.83645	0.201291	0.263197
181641	Fontana	Inland Empire	San Bernardino	946	6.81994	0.201149	0.326742
182471	Fontana	Inland Empire	San Bernardino	1068	6.80908	0.199087	0.245046
181643	Fontana	Inland Empire	San Bernardino	874	6.84425	0.196549	0.169007
182468	Fontana	Inland Empire	San Bernardino	925	6.78089	0.18775	0.227717
184121	Fontana	Inland Empire	San Bernardino	606	6.72866	0.187234	0.114123
180815	Fontana	Inland Empire	San Bernardino	329	6.84416	0.179502	0.226751
181637	Fontana	Inland Empire	San Bernardino	1542	6.81087	0.175783	0.166192
183296	Fontana	Inland Empire	San Bernardino	993	6.77029	0.175232	0.20564
180817	Fontana	Inland Empire	San Bernardino	1161	6.87934	0.174498	0.171788
179162	Fontana	Inland Empire	San Bernardino	870	6.9014	0.170161	0.218695
178333	Fontana	Inland Empire	San Bernardino	417	6.93095	0.167971	0.176856
176679	Fontana	Inland Empire	San Bernardino	273	6.98984	0.16678	0.156692
181646	Fontana	Inland Empire	San Bernardino	406	6.88129	0.166355	0.166493
179989	Fontana	Inland Empire	San Bernardino	518	6.9014	0.164048	0.176912
182472	Fontana	Inland Empire	San Bernardino	670	6.8177	0.163494	0.148033
179165	Fontana	Inland Empire	San Bernardino	18	6.95607	0.160667	0.11141
180816	Fontana	Inland Empire	San Bernardino	597	6.87089	0.15965	0.142108
178334	Fontana	Inland Empire	San Bernardino	582	6.93095	0.158359	0.178416
179160	Fontana	Inland Empire	San Bernardino	136	6.90257	0.157537	0.209152
182465	Fontana	Inland Empire	San Bernardino	1402	6.80922	0.157092	0.119204
178335	Fontana	Inland Empire	San Bernardino	459	6.92563	0.156133	0.199068
184950	Fontana	Inland Empire	San Bernardino	1033	6.67587	0.15376	0.16897
181644	Fontana	Inland Empire	San Bernardino	422	6.84374	0.152808	0.148275
176674	Fontana	Inland Empire	San Bernardino	169	6.95229	0.152024	0.137656
185777	Fontana	Inland Empire	San Bernardino	681	6.62816	0.151047	0.103931
175849	Fontana	Inland Empire	San Bernardino	427	6.99082	0.148754	0.140756
178336	Fontana	Inland Empire	San Bernardino	259	6.95285	0.146965	0.155076
175021	Fontana	Inland Empire	San Bernardino	343	7.01361	0.146093	0.132684
182470	Fontana	Inland Empire	San Bernardino	1068	6.80908	0.143731	0.137869
180818	Fontana	Inland Empire	San Bernardino	444	6.89593	0.141363	0.146576
175025	Fontana	Inland Empire	San Bernardino	655	6.74713	0.138609	0.15032
181645	Fontana	Inland Empire	San Bernardino	582	6.85908	0.137646	0.124987
179163	Fontana	Inland Empire	San Bernardino	474	6.93772	0.135951	0.16088
179988	Fontana	Inland Empire	San Bernardino	293	6.87526	0.133645	0.149013
176678	Fontana	Inland Empire	San Bernardino	287	6.98402	0.130728	0.111545
184122	Fontana	Inland Empire	San Bernardino	367	6.70002	0.129496	0.094272
186605	Fontana	Inland Empire	San Bernardino	8	6.51628	0.128	0.128
179992	Fontana	Inland Empire	San Bernardino	387	6.95264	0.127897	0.122767
181638	Fontana	Inland Empire	San Bernardino	2000	6.8389	0.127557	0.127308
179991	Fontana	Inland Empire	San Bernardino	609	6.92932	0.124059	0.13598
182464	Fontana	Inland Empire	San Bernardino	1079	6.77585	0.123396	0.090203
183297	Fontana	Inland Empire	San Bernardino	1564	6.77096	0.123062	0.131476
182466	Fontana	Inland Empire	San Bernardino	597	6.79864	0.122072	0.0787584
184948	Fontana	Inland Empire	San Bernardino	804	6.70171	0.119986	0.0935296
175853	Fontana	Inland Empire	San Bernardino	491	6.88795	0.119255	0.123698
177508	Fontana	Inland Empire	San Bernardino	116	6.95205	0.118483	0.125916
179990	Fontana	Inland Empire	San Bernardino	719	6.90641	0.117414	0.12731
180811	Fontana	Inland Empire	San Bernardino	502	6.84039	0.11649	0.0843236
184123	Fontana	Inland Empire	San Bernardino	605	6.72703	0.11534	0.0951465
183295	Fontana	Inland Empire	San Bernardino	547	6.74194	0.113777	0.0965601
185778	Fontana	Inland Empire	San Bernardino	220	6.60556	0.113645	0.054474
175026	Fontana	Inland Empire	San Bernardino	147	6.72732	0.11349	0.117574
181640	Fontana	Inland Empire	San Bernardino	537	6.82909	0.109726	0.108435
175852	Fontana	Inland Empire	San Bernardino	479	6.91676	0.109656	0.132525
184949	Fontana	Inland Empire	San Bernardino	1416	6.66512	0.108938	0.0956399
178337	Fontana	Inland Empire	San Bernardino	295	6.96017	0.10679	0.103632
177507	Fontana	Inland Empire	San Bernardino	84	6.9573	0.106738	0.065975
176680	Fontana	Inland Empire	San Bernardino	315	6.97598	0.106575	0.0756275
176681	Fontana	Inland Empire	San Bernardino	768	6.96178	0.106523	0.145623
185776	Fontana	Inland Empire	San Bernardino	715	6.62816	0.106186	0.0761959
187432	Fontana	Inland Empire	San Bernardino	53	6.43576	0.105226	0.109686
176677	Fontana	Inland Empire	San Bernardino	317	6.9689	0.10447	0.0991132
177506	Fontana	Inland Empire	San Bernardino	232	6.96028	0.10428	0.0940902
180810	Fontana	Inland Empire	San Bernardino	571	6.83619	0.104004	0.0859709
176675	Fontana	Inland Empire	San Bernardino	170	6.95849	0.102594	0.0971066
179164	Fontana	Inland Empire	San Bernardino	649	6.93772	0.102575	0.109899
181639	Fontana	Inland Empire	San Bernardino	644	6.82909	0.102273	0.0738281
175848	Fontana	Inland Empire	San Bernardino	97	6.98161	0.0996804	0.0798086
188259	Fontana	Inland Empire	San Bernardino	13	6.29333	0.097	0.097
175858	Fontana	Inland Empire	San Bernardino	7	6.99085	0.097	0.097
182467	Fontana	Inland Empire	San Bernardino	948	6.78948	0.091962	0.0888818
177502	Fontana	Inland Empire	San Bernardino	57	6.93606	0.0906667	0.0838764
180819	Fontana	Inland Empire	San Bernardino	359	6.91968	0.0904318	0.0800189
183294	Fontana	Inland Empire	San Bernardino	1106	6.76314	0.0888391	0.0756723
176676	Fontana	Inland Empire	San Bernardino	178	6.96788	0.0843989	0.0790773
177504	Fontana	Inland Empire	San Bernardino	110	6.94321	0.0764273	0.0728893
175857	Fontana	Inland Empire	San Bernardino	97	6.99085	0.0741959	0.0756713
175028	Fontana	Inland Empire	San Bernardino	49	6.38212	0.0694898	0.0499198
180812	Fontana	Inland Empire	San Bernardino	89	6.86552	0.0610562	0.0537491
183293	Fontana	Inland Empire	San Bernardino	133	6.7771	0.0586842	0.0508935
177503	Fontana	Inland Empire	San Bernardino	63	6.93606	0.0563968	0.0675431
184124	Fontana	Inland Empire	San Bernardino	305	6.7229	0.0546033	0.0528755
184951	Fontana	Inland Empire	San Bernardino	701	6.66778	0.0542939	0.0591063
180813	Fontana	Inland Empire	San Bernardino	64	6.85545	0.0533281	0.0509475
192318	Glendale	Inland Empire	Los Angeles	652	5.99159	0.526035	0.590003
190664	Glendale	Inland Empire	Los Angeles	179	5.5248	0.52148	0.588035
192319	Glendale	Inland Empire	Los Angeles	1011	5.88878	0.431038	0.4894
191491	Glendale	Inland Empire	Los Angeles	404	6.05504	0.375589	0.436286
193146	Glendale	Inland Empire	Los Angeles	243	5.88878	0.373045	0.296109
188187	Glendale	Inland Empire	Los Angeles	651	6.39994	0.356267	0.346992
193145	Glendale	Inland Empire	Los Angeles	344	5.85854	0.309651	0.217306
184045	Glendale	Inland Empire	Los Angeles	12	6.40961	0.308417	0.434463
185705	Glendale	Inland Empire	Los Angeles	1566	6.58785	0.304824	0.379129
191492	Glendale	Inland Empire	Los Angeles	797	6.07697	0.287858	0.335847
184054	Glendale	Inland Empire	Los Angeles	362	6.60744	0.279467	0.306924
185706	Glendale	Inland Empire	Los Angeles	348	6.53232	0.27744	0.323738
186534	Glendale	Inland Empire	Los Angeles	271	6.34025	0.266015	0.291842
184053	Glendale	Inland Empire	Los Angeles	323	6.65316	0.261167	0.271485
188186	Glendale	Inland Empire	Los Angeles	640	6.48547	0.240872	0.206994
185707	Glendale	Inland Empire	Los Angeles	419	6.54101	0.240613	0.24955
189838	Glendale	Inland Empire	Los Angeles	372	5.938	0.234035	0.216121
184872	Glendale	Inland Empire	Los Angeles	854	6.62739	0.226881	0.28942
184046	Glendale	Inland Empire	Los Angeles	310	6.63779	0.217497	0.169982
187359	Glendale	Inland Empire	Los Angeles	669	6.38926	0.217351	0.201399
186533	Glendale	Inland Empire	Los Angeles	405	6.58188	0.213998	0.251975
185709	Glendale	Inland Empire	Los Angeles	253	6.35339	0.210787	0.2451
187361	Glendale	Inland Empire	Los Angeles	328	6.37894	0.207427	0.209943
182396	Glendale	Inland Empire	Los Angeles	1237	6.68588	0.198825	0.234076
189013	Glendale	Inland Empire	Los Angeles	984	6.44246	0.198304	0.208175
190665	Glendale	Inland Empire	Los Angeles	287	5.94456	0.196627	0.237599
185708	Glendale	Inland Empire	Los Angeles	538	6.47765	0.19416	0.217417
189014	Glendale	Inland Empire	Los Angeles	451	6.39718	0.193643	0.156921
187357	Glendale	Inland Empire	Los Angeles	2	6.15429	0.1935	0.272024
185704	Glendale	Inland Empire	Los Angeles	151	6.61582	0.189669	0.167476
189012	Glendale	Inland Empire	Los Angeles	332	6.17221	0.189361	0.215464
186535	Glendale	Inland Empire	Los Angeles	732	6.41621	0.187966	0.177041
186532	Glendale	Inland Empire	Los Angeles	1153	6.38926	0.187173	0.179213
183223	Glendale	Inland Empire	Los Angeles	1410	6.73073	0.18486	0.171369
184052	Glendale	Inland Empire	Los Angeles	354	6.73096	0.182218	0.199632
182394	Glendale	Inland Empire	Los Angeles	566	6.65624	0.181882	0.190665
182395	Glendale	Inland Empire	Los Angeles	1194	6.71206	0.181738	0.131438
184051	Glendale	Inland Empire	Los Angeles	624	6.72853	0.181131	0.210434
187360	Glendale	Inland Empire	Los Angeles	396	6.58944	0.179583	0.197692
183224	Glendale	Inland Empire	Los Angeles	1134	6.75608	0.177284	0.189749
180741	Glendale	Inland Empire	Los Angeles	166	6.66553	0.175988	0.121747
184873	Glendale	Inland Empire	Los Angeles	2099	6.69844	0.173545	0.121621
183222	Glendale	Inland Empire	Los Angeles	1245	6.72319	0.170027	0.124947
184874	Glendale	Inland Empire	Los Angeles	1469	6.74869	0.168366	0.149816
184878	Glendale	Inland Empire	Los Angeles	788	6.67033	0.167892	0.185593
188185	Glendale	Inland Empire	Los Angeles	178	6.09467	0.163685	0.176593
181568	Glendale	Inland Empire	Los Angeles	1005	6.70165	0.163089	0.141293
189839	Glendale	Inland Empire	Los Angeles	674	6.17221	0.156982	0.167878
185701	Glendale	Inland Empire	Los Angeles	1390	6.74869	0.155609	0.124554
185699	Glendale	Inland Empire	Los Angeles	529	6.68981	0.150911	0.136109
185702	Glendale	Inland Empire	Los Angeles	1083	6.75436	0.148139	0.126369
184049	Glendale	Inland Empire	Los Angeles	1167	6.71636	0.145618	0.125535
184880	Glendale	Inland Empire	Los Angeles	399	6.51727	0.143524	0.189456
181569	Glendale	Inland Empire	Los Angeles	179	6.73167	0.136073	0.112792
186528	Glendale	Inland Empire	Los Angeles	1771	6.70588	0.134288	0.118388
186530	Glendale	Inland Empire	Los Angeles	5	6.52256	0.134	0.18696
184881	Glendale	Inland Empire	Los Angeles	344	6.51727	0.13357	0.0705191
182397	Glendale	Inland Empire	Los Angeles	615	6.65894	0.133498	0.162189
184048	Glendale	Inland Empire	Los Angeles	1422	6.72714	0.132743	0.120024
186527	Glendale	Inland Empire	Los Angeles	1645	6.67229	0.131678	0.106392
183221	Glendale	Inland Empire	Los Angeles	1024	6.68159	0.13129	0.11354
184050	Glendale	Inland Empire	Los Angeles	1092	6.72853	0.123429	0.100093
184877	Glendale	Inland Empire	Los Angeles	1553	6.72502	0.117648	0.0917235
185700	Glendale	Inland Empire	Los Angeles	1454	6.71388	0.113184	0.0961504
184875	Glendale	Inland Empire	Los Angeles	1325	6.7447	0.106314	0.0862995
187354	Glendale	Inland Empire	Los Angeles	296	6.50466	0.106287	0.086804
186531	Glendale	Inland Empire	Los Angeles	156	6.25315	0.103167	0.0808216
184879	Glendale	Inland Empire	Los Angeles	435	6.65774	0.101028	0.0838609
184047	Glendale	Inland Empire	Los Angeles	449	6.7417	0.0993207	0.0888576
184876	Glendale	Inland Empire	Los Angeles	1207	6.72865	0.0919362	0.0779727
187358	Glendale	Inland Empire	Los Angeles	2	5.76514	0.0875	0.105667
185703	Glendale	Inland Empire	Los Angeles	512	6.72254	0.0826523	0.0660812
181570	Glendale	Inland Empire	Los Angeles	107	6.69295	0.0779907	0.071572
186529	Glendale	Inland Empire	Los Angeles	120	6.65938	0.07055	0.0515105
187356	Glendale	Inland Empire	Los Angeles	1	6.15429	0.069	0.069
187355	Glendale	Inland Empire	Los Angeles	20	6.49026	0.0416	0.0324908
183227	Glendale	Inland Empire	Los Angeles	12	6.79159	0.038	0.0364284
184089	Glendora	Inland Empire	Los Angeles	61	6.84272	0.261246	0.290987
182431	Glendora	Inland Empire	Los Angeles	533	7.03784	0.253043	0.199973
184088	Glendora	Inland Empire	Los Angeles	258	6.91935	0.232236	0.253464
182432	Glendora	Inland Empire	Los Angeles	356	6.94321	0.227857	0.244045
184915	Glendora	Inland Empire	Los Angeles	222	6.85755	0.216878	0.130688
185743	Glendora	Inland Empire	Los Angeles	12	6.32418	0.203417	0.0764333
182435	Glendora	Inland Empire	Los Angeles	446	6.86632	0.197258	0.169705
184914	Glendora	Inland Empire	Los Angeles	227	6.90992	0.196559	0.105036
181604	Glendora	Inland Empire	Los Angeles	342	7.02925	0.19574	0.230399
183258	Glendora	Inland Empire	Los Angeles	1268	7.04105	0.193318	0.208222
181607	Glendora	Inland Empire	Los Angeles	519	6.88178	0.190615	0.211596
183259	Glendora	Inland Empire	Los Angeles	773	7.00102	0.190256	0.204106
180778	Glendora	Inland Empire	Los Angeles	732	7.02839	0.182988	0.19854
184087	Glendora	Inland Empire	Los Angeles	495	6.90992	0.170883	0.231892
184085	Glendora	Inland Empire	Los Angeles	646	7.03373	0.170577	0.177885
180777	Glendora	Inland Empire	Los Angeles	640	7.06256	0.167137	0.185411
183257	Glendora	Inland Empire	Los Angeles	359	7.08579	0.163994	0.203018
182430	Glendora	Inland Empire	Los Angeles	492	7.08281	0.162909	0.199786
184084	Glendora	Inland Empire	Los Angeles	476	7.06503	0.162786	0.162635
183261	Glendora	Inland Empire	Los Angeles	405	6.91845	0.156035	0.168603
182434	Glendora	Inland Empire	Los Angeles	509	6.89878	0.144776	0.150559
180779	Glendora	Inland Empire	Los Angeles	395	6.98887	0.142033	0.160166
183260	Glendora	Inland Empire	Los Angeles	576	6.95659	0.141696	0.146012
181606	Glendora	Inland Empire	Los Angeles	178	6.88178	0.140961	0.157033
182433	Glendora	Inland Empire	Los Angeles	259	6.91329	0.138081	0.215545
183262	Glendora	Inland Empire	Los Angeles	266	6.89012	0.135492	0.144705
181603	Glendora	Inland Empire	Los Angeles	306	7.07455	0.132908	0.135177
184086	Glendora	Inland Empire	Los Angeles	512	6.97802	0.132412	0.129656
181605	Glendora	Inland Empire	Los Angeles	117	6.96051	0.0995299	0.110349
180776	Glendora	Inland Empire	Los Angeles	367	7.06256	0.0985068	0.0992609
184913	Glendora	Inland Empire	Los Angeles	189	6.72725	0.0977249	0.0681463
170020	Hacienda Heights	Inland Empire	Los Angeles	194	6.81256	0.150747	0.181174
170841	Hacienda Heights	Inland Empire	Los Angeles	46	6.43867	0.14537	0.133777
169193	Hacienda Heights	Inland Empire	Los Angeles	152	6.54981	0.114737	0.116568
169190	Hacienda Heights	Inland Empire	Los Angeles	503	6.75442	0.114135	0.104872
170842	Hacienda Heights	Inland Empire	Los Angeles	152	6.47089	0.111546	0.101814
171669	Hacienda Heights	Inland Empire	Los Angeles	225	6.8921	0.106027	0.0728727
169189	Hacienda Heights	Inland Empire	Los Angeles	306	6.66076	0.105781	0.113538
172497	Hacienda Heights	Inland Empire	Los Angeles	174	7.10399	0.0959023	0.1133
168362	Hacienda Heights	Inland Empire	Los Angeles	132	6.52793	0.0950909	0.0918434
168363	Hacienda Heights	Inland Empire	Los Angeles	299	6.48223	0.0943545	0.0805428
169192	Hacienda Heights	Inland Empire	Los Angeles	281	6.69703	0.090484	0.0858368
169191	Hacienda Heights	Inland Empire	Los Angeles	371	6.66259	0.0846981	0.0670508
170019	Hacienda Heights	Inland Empire	Los Angeles	348	6.91756	0.0844023	0.105657
170843	Hacienda Heights	Inland Empire	Los Angeles	221	6.82136	0.0783982	0.0752054
171670	Hacienda Heights	Inland Empire	Los Angeles	224	7.04761	0.0782991	0.076739
172496	Hacienda Heights	Inland Empire	Los Angeles	304	7.01652	0.0707467	0.0785201
170845	Hacienda Heights	Inland Empire	Los Angeles	468	7.02389	0.0706282	0.0625834
172495	Hacienda Heights	Inland Empire	Los Angeles	3	6.79282	0.07	0.0950482
168364	Hacienda Heights	Inland Empire	Los Angeles	254	6.40453	0.0684449	0.0580773
171671	Hacienda Heights	Inland Empire	Los Angeles	227	7.08804	0.0683965	0.0546909
169188	Hacienda Heights	Inland Empire	Los Angeles	204	6.51927	0.0674608	0.0513251
170016	Hacienda Heights	Inland Empire	Los Angeles	238	6.80805	0.0673824	0.0657738
170015	Hacienda Heights	Inland Empire	Los Angeles	192	6.47089	0.0658229	0.0588364
170018	Hacienda Heights	Inland Empire	Los Angeles	536	6.89382	0.0653041	0.0780491
171668	Hacienda Heights	Inland Empire	Los Angeles	61	6.80495	0.0645082	0.0643697
168361	Hacienda Heights	Inland Empire	Los Angeles	81	6.55301	0.0643827	0.0719842
170017	Hacienda Heights	Inland Empire	Los Angeles	496	6.88428	0.0638831	0.0605169
170844	Hacienda Heights	Inland Empire	Los Angeles	490	6.9815	0.0632531	0.059138
170014	Hacienda Heights	Inland Empire	Los Angeles	46	6.3724	0.0569565	0.0507055
170846	Hacienda Heights	Inland Empire	Los Angeles	78	7.02914	0.0562692	0.0593394
168365	Hacienda Heights	Inland Empire	Los Angeles	5	6.40453	0.0364	0.0207285
185665	Hidden Hills	Inland Empire	Los Angeles	122	5.96295	0.12332	0.118487
185666	Hidden Hills	Inland Empire	Los Angeles	78	6.0362	0.113692	0.0874007
189843	La Ca√±ada Flintridge	Inland Empire	Los Angeles	890	6.21949	0.492125	0.592768
189018	La Ca√±ada Flintridge	Inland Empire	Los Angeles	476	6.50821	0.425189	0.399216
189844	La Ca√±ada Flintridge	Inland Empire	Los Angeles	214	6.39658	0.41536	0.423113
188188	La Ca√±ada Flintridge	Inland Empire	Los Angeles	305	6.39994	0.398249	0.281216
188191	La Ca√±ada Flintridge	Inland Empire	Los Angeles	392	6.47563	0.344901	0.372926
190670	La Ca√±ada Flintridge	Inland Empire	Los Angeles	190	5.97588	0.254395	0.124081
187364	La Ca√±ada Flintridge	Inland Empire	Los Angeles	173	6.32298	0.238543	0.254958
187363	La Ca√±ada Flintridge	Inland Empire	Los Angeles	800	6.37941	0.229771	0.218572
188190	La Ca√±ada Flintridge	Inland Empire	Los Angeles	709	6.37941	0.229118	0.265035
188189	La Ca√±ada Flintridge	Inland Empire	Los Angeles	655	6.20643	0.224327	0.240569
189017	La Ca√±ada Flintridge	Inland Empire	Los Angeles	892	6.50821	0.215552	0.199099
189016	La Ca√±ada Flintridge	Inland Empire	Los Angeles	719	6.38102	0.205551	0.214178
187362	La Ca√±ada Flintridge	Inland Empire	Los Angeles	705	6.18205	0.201372	0.209164
189842	La Ca√±ada Flintridge	Inland Empire	Los Angeles	716	6.23228	0.19938	0.200677
186536	La Ca√±ada Flintridge	Inland Empire	Los Angeles	96	6.30732	0.19126	0.153502
190668	La Ca√±ada Flintridge	Inland Empire	Los Angeles	750	6.17444	0.189865	0.144924
190671	La Ca√±ada Flintridge	Inland Empire	Los Angeles	44	6.18944	0.184977	0.195804
189015	La Ca√±ada Flintridge	Inland Empire	Los Angeles	1320	6.32666	0.184458	0.196278
186537	La Ca√±ada Flintridge	Inland Empire	Los Angeles	113	6.58311	0.18231	0.219675
189841	La Ca√±ada Flintridge	Inland Empire	Los Angeles	576	6.3121	0.18121	0.128861
189845	La Ca√±ada Flintridge	Inland Empire	Los Angeles	143	6.30647	0.142671	0.107265
190669	La Ca√±ada Flintridge	Inland Empire	Los Angeles	521	6.07276	0.124171	0.0925508
191495	La Ca√±ada Flintridge	Inland Empire	Los Angeles	205	6.01444	0.109556	0.0634633
189840	La Crescenta-Montrose	Inland Empire	Los Angeles	389	6.3639	0.168949	0.198327
190666	La Crescenta-Montrose	Inland Empire	Los Angeles	532	6.23515	0.150017	0.107915
190667	La Crescenta-Montrose	Inland Empire	Los Angeles	611	6.26061	0.109008	0.0615772
191493	La Crescenta-Montrose	Inland Empire	Los Angeles	609	6.13907	0.107882	0.100013
191494	La Crescenta-Montrose	Inland Empire	Los Angeles	360	6.13907	0.1022	0.0934512
192320	La Crescenta-Montrose	Inland Empire	Los Angeles	366	5.99706	0.0807213	0.0793843
192322	La Crescenta-Montrose	Inland Empire	Los Angeles	134	5.61315	0.0675896	0.062697
192321	La Crescenta-Montrose	Inland Empire	Los Angeles	131	5.85839	0.0542748	0.0400173
60948	La Mesa	Inland Empire	San Diego	577	5.52056	0.179101	0.135309
61775	La Mesa	Inland Empire	San Diego	1257	5.69709	0.163803	0.110134
61774	La Mesa	Inland Empire	San Diego	512	5.67399	0.118604	0.114229
173325	La Puente	Inland Empire	Los Angeles	382	7.16268	0.215063	0.26735
171673	La Puente	Inland Empire	Los Angeles	221	7.09725	0.162367	0.202669
174978	La Puente	Inland Empire	Los Angeles	688	7.19645	0.147734	0.184699
171674	La Puente	Inland Empire	Los Angeles	871	7.05279	0.13941	0.174206
173326	La Puente	Inland Empire	Los Angeles	715	7.15673	0.12314	0.117622
171675	La Puente	Inland Empire	Los Angeles	1212	7.06117	0.0849794	0.0873719
174154	La Puente	Inland Empire	Los Angeles	430	7.13642	0.0794535	0.0697349
183268	La Verne	Inland Empire	Los Angeles	240	6.40245	0.339479	0.337417
184095	La Verne	Inland Empire	Los Angeles	472	6.44574	0.305752	0.345746
183266	La Verne	Inland Empire	Los Angeles	361	6.64107	0.298125	0.398585
180787	La Verne	Inland Empire	Los Angeles	541	6.69184	0.294506	0.334103
182439	La Verne	Inland Empire	Los Angeles	935	6.72364	0.260602	0.304549
180784	La Verne	Inland Empire	Los Angeles	472	6.77268	0.259106	0.302808
184094	La Verne	Inland Empire	Los Angeles	562	6.54649	0.255735	0.274665
180786	La Verne	Inland Empire	Los Angeles	1092	6.72253	0.235364	0.261007
180785	La Verne	Inland Empire	Los Angeles	522	6.75132	0.234094	0.233257
184093	La Verne	Inland Empire	Los Angeles	16	6.61119	0.208875	0.354914
182438	La Verne	Inland Empire	Los Angeles	706	6.72574	0.207908	0.2052
181613	La Verne	Inland Empire	Los Angeles	300	6.71799	0.20381	0.269203
179960	La Verne	Inland Empire	Los Angeles	583	6.70989	0.19107	0.233558
181614	La Verne	Inland Empire	Los Angeles	300	6.68197	0.18909	0.243835
183267	La Verne	Inland Empire	Los Angeles	505	6.57293	0.175782	0.142578
181612	La Verne	Inland Empire	Los Angeles	304	6.73571	0.173191	0.218472
182440	La Verne	Inland Empire	Los Angeles	216	6.68765	0.167093	0.179434
179959	La Verne	Inland Empire	Los Angeles	1056	6.7379	0.165654	0.169079
179958	La Verne	Inland Empire	Los Angeles	518	6.73113	0.157375	0.184502
181611	La Verne	Inland Empire	Los Angeles	464	6.77555	0.123416	0.109408
179957	La Verne	Inland Empire	Los Angeles	94	6.73782	0.112191	0.0792197
179131	La Verne	Inland Empire	Los Angeles	29	6.73113	0.106	0.106
184922	La Verne	Inland Empire	Los Angeles	68	6.23945	0.09925	0.0494576
191472	Los Angeles	Inland Empire	Los Angeles	4	6.59539	0.97	0.97
183226	Los Angeles	Inland Empire	Los Angeles	2	6.77674	0.97	0.97
191480	Los Angeles	Inland Empire	Los Angeles	1	6.5249	0.969	0.969
193970	Los Angeles	Inland Empire	Los Angeles	6	6.05209	0.811	0.97
182401	Los Angeles	Inland Empire	Los Angeles	8	6.69866	0.771625	0.924716
181552	Los Angeles	Inland Empire	Los Angeles	11	5.96285	0.654091	0.856148
182393	Los Angeles	Inland Empire	Los Angeles	7	6.43182	0.599143	NA
193944	Los Angeles	Inland Empire	Los Angeles	2	6.49948	0.5375	0.569419
185682	Los Angeles	Inland Empire	Los Angeles	40	6.42886	0.535675	0.429542
193127	Los Angeles	Inland Empire	Los Angeles	6	6.60422	0.533167	0.787933
193120	Los Angeles	Inland Empire	Los Angeles	2	6.58235	0.519	0.903027
196440	Los Angeles	Inland Empire	Los Angeles	32	6.43372	0.5185	0.23561
184860	Los Angeles	Inland Empire	Los Angeles	7	6.38841	0.467714	0.438732
179920	Los Angeles	Inland Empire	Los Angeles	5	6.69085	0.4446	0.197506
181572	Los Angeles	Inland Empire	Los Angeles	8	6.70652	0.43225	0.467865
187342	Los Angeles	Inland Empire	Los Angeles	883	6.47154	0.41874	0.699464
182382	Los Angeles	Inland Empire	Los Angeles	3	6.01377	0.418	0.142
195603	Los Angeles	Inland Empire	Los Angeles	3	6.46053	0.415	0.964866
194777	Los Angeles	Inland Empire	Los Angeles	64	6.5734	0.410953	0.426691
184862	Los Angeles	Inland Empire	Los Angeles	773	6.37539	0.406881	0.605818
182385	Los Angeles	Inland Empire	Los Angeles	181	6.24495	0.402066	0.421047
184845	Los Angeles	Inland Empire	Los Angeles	6	6.19955	0.387667	0.327612
186514	Los Angeles	Inland Empire	Los Angeles	931	6.46436	0.366434	0.560622
193140	Los Angeles	Inland Empire	Los Angeles	4	6.04213	0.35925	0.417196
191470	Los Angeles	Inland Empire	Los Angeles	16	6.61258	0.35425	0.701916
181567	Los Angeles	Inland Empire	Los Angeles	138	6.65624	0.343196	0.474711
186506	Los Angeles	Inland Empire	Los Angeles	776	6.44893	0.341401	0.469497
184861	Los Angeles	Inland Empire	Los Angeles	11	6.35672	0.330909	0.414255
192299	Los Angeles	Inland Empire	Los Angeles	4	6.60273	0.3125	0.377559
186501	Los Angeles	Inland Empire	Los Angeles	113	6.39848	0.311885	0.353752
187333	Los Angeles	Inland Empire	Los Angeles	1000	6.51262	0.308481	0.452616
184841	Los Angeles	Inland Empire	Los Angeles	4	6.14649	0.30425	0.488087
186507	Los Angeles	Inland Empire	Los Angeles	244	6.47712	0.302754	0.324335
192297	Los Angeles	Inland Empire	Los Angeles	4	6.59484	0.301	0.449692
185679	Los Angeles	Inland Empire	Los Angeles	1060	6.35055	0.299343	0.442898
195604	Los Angeles	Inland Empire	Los Angeles	9	6.5734	0.297444	0.20609
183211	Los Angeles	Inland Empire	Los Angeles	61	6.32368	0.294492	0.310131
188991	Los Angeles	Inland Empire	Los Angeles	709	6.5372	0.291434	0.546735
185688	Los Angeles	Inland Empire	Los Angeles	184	6.39856	0.290913	0.543758
193115	Los Angeles	Inland Empire	Los Angeles	12	6.48985	0.290583	0.172853
184033	Los Angeles	Inland Empire	Los Angeles	18	6.34239	0.282056	0.165582
183213	Los Angeles	Inland Empire	Los Angeles	403	6.29184	0.281923	0.331562
185678	Los Angeles	Inland Empire	Los Angeles	425	6.41531	0.276511	0.471668
187338	Los Angeles	Inland Empire	Los Angeles	788	6.4885	0.275418	0.518043
192316	Los Angeles	Inland Empire	Los Angeles	3	5.90582	0.275	0.275
193144	Los Angeles	Inland Empire	Los Angeles	1	5.92708	0.275	0.275
193142	Los Angeles	Inland Empire	Los Angeles	1	5.951	0.275	NA
182383	Los Angeles	Inland Empire	Los Angeles	1	6.1555	0.275	0.275
184849	Los Angeles	Inland Empire	Los Angeles	1	6.21453	0.275	NA
183207	Los Angeles	Inland Empire	Los Angeles	1	6.24338	0.275	0.275
184024	Los Angeles	Inland Empire	Los Angeles	251	6.18041	0.269653	0.374913
193121	Los Angeles	Inland Empire	Los Angeles	165	6.57361	0.268782	0.248179
188154	Los Angeles	Inland Empire	Los Angeles	926	6.48922	0.267217	0.394677
188993	Los Angeles	Inland Empire	Los Angeles	390	6.54818	0.26551	0.389946
187335	Los Angeles	Inland Empire	Los Angeles	585	6.51442	0.264344	0.448209
185680	Los Angeles	Inland Empire	Los Angeles	697	6.37546	0.263978	0.334443
184851	Los Angeles	Inland Empire	Los Angeles	320	6.31416	0.258562	0.483914
183220	Los Angeles	Inland Empire	Los Angeles	100	6.61373	0.25811	0.105857
190643	Los Angeles	Inland Empire	Los Angeles	9	6.59676	0.257444	0.286961
188169	Los Angeles	Inland Empire	Los Angeles	481	6.50879	0.255778	0.473985
186515	Los Angeles	Inland Empire	Los Angeles	666	6.4357	0.255644	0.478206
186508	Los Angeles	Inland Empire	Los Angeles	127	6.48569	0.250598	0.490676
186517	Los Angeles	Inland Empire	Los Angeles	999	6.46169	0.250508	0.276997
188995	Los Angeles	Inland Empire	Los Angeles	576	6.52785	0.249917	0.392151
194780	Los Angeles	Inland Empire	Los Angeles	11	6.61323	0.247727	0.387385
189822	Los Angeles	Inland Empire	Los Angeles	1014	6.5521	0.24556	0.426757
183212	Los Angeles	Inland Empire	Los Angeles	415	6.24495	0.244877	0.355149
186516	Los Angeles	Inland Empire	Los Angeles	1008	6.45401	0.243448	0.398937
188168	Los Angeles	Inland Empire	Los Angeles	736	6.49997	0.242083	0.43919
187321	Los Angeles	Inland Empire	Los Angeles	6	6.26702	0.240833	0.166998
188997	Los Angeles	Inland Empire	Los Angeles	738	6.52513	0.240168	0.457755
185689	Los Angeles	Inland Empire	Los Angeles	827	6.41509	0.238703	0.368955
193950	Los Angeles	Inland Empire	Los Angeles	13	6.59996	0.232846	0.394511
186518	Los Angeles	Inland Empire	Los Angeles	1208	6.47839	0.230924	0.334585
192287	Los Angeles	Inland Empire	Los Angeles	216	6.46995	0.230815	0.129914
190649	Los Angeles	Inland Empire	Los Angeles	1246	6.56356	0.229567	0.39709
188166	Los Angeles	Inland Empire	Los Angeles	775	6.52267	0.225081	0.341848
192300	Los Angeles	Inland Empire	Los Angeles	26	6.60266	0.222115	0.715826
187337	Los Angeles	Inland Empire	Los Angeles	610	6.48445	0.218523	0.390083
186510	Los Angeles	Inland Empire	Los Angeles	336	6.44968	0.218065	0.410255
187341	Los Angeles	Inland Empire	Los Angeles	926	6.49636	0.217617	0.43335
188987	Los Angeles	Inland Empire	Los Angeles	459	6.57662	0.216913	0.368274
193948	Los Angeles	Inland Empire	Los Angeles	209	6.54791	0.215234	0.230831
186505	Los Angeles	Inland Empire	Los Angeles	593	6.49096	0.214221	0.312113
187324	Los Angeles	Inland Empire	Los Angeles	320	6.35484	0.212847	0.21288
184866	Los Angeles	Inland Empire	Los Angeles	1094	6.41935	0.212302	0.326864
193128	Los Angeles	Inland Empire	Los Angeles	243	6.5964	0.210029	0.373415
187334	Los Angeles	Inland Empire	Los Angeles	649	6.52003	0.209835	0.335724
185684	Los Angeles	Inland Empire	Los Angeles	643	6.40363	0.20782	0.355332
192289	Los Angeles	Inland Empire	Los Angeles	136	6.53146	0.206368	0.217195
189820	Los Angeles	Inland Empire	Los Angeles	609	6.56818	0.20636	0.262218
191473	Los Angeles	Inland Empire	Los Angeles	236	6.59237	0.205788	0.373572
186513	Los Angeles	Inland Empire	Los Angeles	980	6.46444	0.205644	0.252471
194767	Los Angeles	Inland Empire	Los Angeles	78	6.37384	0.205103	0.194641
189824	Los Angeles	Inland Empire	Los Angeles	916	6.53602	0.20282	0.407804
181559	Los Angeles	Inland Empire	Los Angeles	7	5.9663	0.202571	0.114155
183210	Los Angeles	Inland Empire	Los Angeles	500	6.2743	0.20236	0.197825
190650	Los Angeles	Inland Empire	Los Angeles	466	6.55693	0.202165	0.26633
198921	Los Angeles	Inland Empire	Los Angeles	67	6.27784	0.200761	0.230811
188996	Los Angeles	Inland Empire	Los Angeles	740	6.53161	0.199085	0.39837
185687	Los Angeles	Inland Empire	Los Angeles	703	6.42791	0.197979	0.266773
187332	Los Angeles	Inland Empire	Los Angeles	1106	6.5383	0.197354	0.295308
186520	Los Angeles	Inland Empire	Los Angeles	928	6.50814	0.196941	0.308118
188160	Los Angeles	Inland Empire	Los Angeles	1107	6.54784	0.196547	0.281958
187329	Los Angeles	Inland Empire	Los Angeles	1084	6.45879	0.196504	0.298019
184863	Los Angeles	Inland Empire	Los Angeles	1202	6.3937	0.196397	0.205889
187336	Los Angeles	Inland Empire	Los Angeles	542	6.51538	0.196247	0.340363
185691	Los Angeles	Inland Empire	Los Angeles	926	6.44957	0.19591	0.262682
191478	Los Angeles	Inland Empire	Los Angeles	126	6.55001	0.19481	0.361346
188994	Los Angeles	Inland Empire	Los Angeles	605	6.55142	0.193493	0.264327
193960	Los Angeles	Inland Empire	Los Angeles	59	6.52165	0.193102	0.257842
189808	Los Angeles	Inland Empire	Los Angeles	906	6.50451	0.191629	0.347677
198092	Los Angeles	Inland Empire	Los Angeles	46	6.43834	0.190957	0.238277
198093	Los Angeles	Inland Empire	Los Angeles	9	6.43821	0.188889	0.748261
193941	Los Angeles	Inland Empire	Los Angeles	9	6.46511	0.186889	0.141831
184852	Los Angeles	Inland Empire	Los Angeles	618	6.35055	0.186044	0.265125
184040	Los Angeles	Inland Empire	Los Angeles	1096	6.42869	0.185846	0.23346
188161	Los Angeles	Inland Empire	Los Angeles	999	6.54866	0.183184	0.276078
188981	Los Angeles	Inland Empire	Los Angeles	805	6.50162	0.182873	0.303185
178265	Los Angeles	Inland Empire	Los Angeles	26	6.59318	0.181077	0.403045
182399	Los Angeles	Inland Empire	Los Angeles	21	6.76924	0.180143	0.124185
193942	Los Angeles	Inland Empire	Los Angeles	11	6.48004	0.178818	0.273852
192295	Los Angeles	Inland Empire	Los Angeles	10	6.5991	0.178	0.197356
184864	Los Angeles	Inland Empire	Los Angeles	821	6.42089	0.177801	0.228918
188158	Los Angeles	Inland Empire	Los Angeles	947	6.55232	0.177639	0.17464
184038	Los Angeles	Inland Empire	Los Angeles	595	6.38663	0.177239	0.246736
179089	Los Angeles	Inland Empire	Los Angeles	2	6.58995	0.1765	0.199204
179096	Los Angeles	Inland Empire	Los Angeles	1043	6.85179	0.174807	0.175432
193947	Los Angeles	Inland Empire	Los Angeles	27	6.55147	0.17463	0.130285
185685	Los Angeles	Inland Empire	Los Angeles	800	6.4146	0.174426	0.227859
196435	Los Angeles	Inland Empire	Los Angeles	8	6.47521	0.17425	0.0710688
184853	Los Angeles	Inland Empire	Los Angeles	806	6.26663	0.173694	0.244305
188162	Los Angeles	Inland Empire	Los Angeles	355	6.53907	0.17369	0.301279
189821	Los Angeles	Inland Empire	Los Angeles	1277	6.56828	0.173554	0.233462
184018	Los Angeles	Inland Empire	Los Angeles	15	6.08806	0.173333	0.319864
185686	Los Angeles	Inland Empire	Los Angeles	703	6.41951	0.172925	0.225097
187325	Los Angeles	Inland Empire	Los Angeles	216	6.35484	0.172773	0.233969
193133	Los Angeles	Inland Empire	Los Angeles	197	6.52571	0.172513	0.174869
184035	Los Angeles	Inland Empire	Los Angeles	170	6.30015	0.171853	0.201364
188167	Los Angeles	Inland Empire	Los Angeles	867	6.52613	0.170674	0.265957
189823	Los Angeles	Inland Empire	Los Angeles	1157	6.54948	0.17057	0.351242
188171	Los Angeles	Inland Empire	Los Angeles	450	6.51313	0.170544	0.234268
195606	Los Angeles	Inland Empire	Los Angeles	16	6.61383	0.170187	0.249247
191474	Los Angeles	Inland Empire	Los Angeles	571	6.58649	0.16942	0.267585
189819	Los Angeles	Inland Empire	Los Angeles	910	6.56435	0.168578	0.260452
187343	Los Angeles	Inland Empire	Los Angeles	1026	6.48278	0.168186	0.261013
188990	Los Angeles	Inland Empire	Los Angeles	366	6.57009	0.165148	0.225795
186502	Los Angeles	Inland Empire	Los Angeles	110	6.39805	0.163055	0.131433
192305	Los Angeles	Inland Empire	Los Angeles	235	6.55206	0.162557	0.167664
184036	Los Angeles	Inland Empire	Los Angeles	531	6.33817	0.16226	0.177026
184037	Los Angeles	Inland Empire	Los Angeles	531	6.36118	0.161667	0.201594
186503	Los Angeles	Inland Empire	Los Angeles	79	6.43861	0.160975	0.182074
190635	Los Angeles	Inland Empire	Los Angeles	723	6.50451	0.160611	0.239431
191465	Los Angeles	Inland Empire	Los Angeles	23	6.5877	0.15987	0.136991
184017	Los Angeles	Inland Empire	Los Angeles	10	6.08806	0.1596	0.273962
187330	Los Angeles	Inland Empire	Los Angeles	1018	6.49567	0.159562	0.215632
187347	Los Angeles	Inland Empire	Los Angeles	488	6.51838	0.159203	0.251311
188165	Los Angeles	Inland Empire	Los Angeles	816	6.51877	0.158597	0.236289
194781	Los Angeles	Inland Empire	Los Angeles	3	6.5901	0.156333	0.156333
186509	Los Angeles	Inland Empire	Los Angeles	149	6.48713	0.156121	0.220429
188152	Los Angeles	Inland Empire	Los Angeles	1028	6.42702	0.155995	0.185652
186495	Los Angeles	Inland Empire	Los Angeles	15	6.23572	0.1556	0.101407
193946	Los Angeles	Inland Empire	Los Angeles	50	6.48742	0.15534	0.159083
187340	Los Angeles	Inland Empire	Los Angeles	1146	6.49636	0.154432	0.228277
188163	Los Angeles	Inland Empire	Los Angeles	683	6.54292	0.1541	0.22979
186512	Los Angeles	Inland Empire	Los Angeles	916	6.45851	0.153829	0.157928
187327	Los Angeles	Inland Empire	Los Angeles	1055	6.42451	0.152966	0.217327
191463	Los Angeles	Inland Empire	Los Angeles	38	6.53558	0.152921	0.149265
187326	Los Angeles	Inland Empire	Los Angeles	912	6.38606	0.151162	0.141062
186519	Los Angeles	Inland Empire	Los Angeles	1114	6.47904	0.150324	0.205493
194771	Los Angeles	Inland Empire	Los Angeles	67	6.45651	0.149866	0.13161
190646	Los Angeles	Inland Empire	Los Angeles	214	6.58114	0.149855	0.215493
189807	Los Angeles	Inland Empire	Los Angeles	673	6.47678	0.149065	0.191794
193955	Los Angeles	Inland Empire	Los Angeles	16	6.5964	0.147625	0.14695
182400	Los Angeles	Inland Empire	Los Angeles	4	6.71683	0.1475	0.1733
193959	Los Angeles	Inland Empire	Los Angeles	277	6.49574	0.147274	0.167163
187331	Los Angeles	Inland Empire	Los Angeles	691	6.52263	0.147013	0.163932
188988	Los Angeles	Inland Empire	Los Angeles	886	6.57354	0.146564	0.250658
198919	Los Angeles	Inland Empire	Los Angeles	2	6.33119	0.146	0.146
195607	Los Angeles	Inland Empire	Los Angeles	1	6.58203	0.146	0.146
187344	Los Angeles	Inland Empire	Los Angeles	829	6.48765	0.144276	0.233442
189813	Los Angeles	Inland Empire	Los Angeles	700	6.60223	0.14327	0.239378
188986	Los Angeles	Inland Empire	Los Angeles	962	6.56718	0.142431	0.224344
187339	Los Angeles	Inland Empire	Los Angeles	1034	6.49584	0.142235	0.166491
188170	Los Angeles	Inland Empire	Los Angeles	549	6.50908	0.142166	0.252323
192303	Los Angeles	Inland Empire	Los Angeles	1081	6.55777	0.141604	0.264532
190648	Los Angeles	Inland Empire	Los Angeles	1147	6.56828	0.141417	0.215525
190633	Los Angeles	Inland Empire	Los Angeles	260	6.43796	0.140277	0.163451
191477	Los Angeles	Inland Empire	Los Angeles	1091	6.55001	0.140062	0.249985
189810	Los Angeles	Inland Empire	Los Angeles	434	6.56695	0.140018	0.187613
190634	Los Angeles	Inland Empire	Los Angeles	500	6.47456	0.139986	0.200108
187323	Los Angeles	Inland Empire	Los Angeles	275	6.35718	0.139978	0.0978279
181560	Los Angeles	Inland Empire	Los Angeles	1	5.93965	0.139	0.139
185693	Los Angeles	Inland Empire	Los Angeles	932	6.48264	0.138652	0.165336
180743	Los Angeles	Inland Empire	Los Angeles	1	6.70928	0.138	NA
177440	Los Angeles	Inland Empire	Los Angeles	508	6.6112	0.137841	0.128386
177441	Los Angeles	Inland Empire	Los Angeles	968	6.72366	0.137737	0.12973
193114	Los Angeles	Inland Empire	Los Angeles	341	6.47275	0.136742	0.0862445
193945	Los Angeles	Inland Empire	Los Angeles	12	6.48203	0.13625	0.246934
188172	Los Angeles	Inland Empire	Los Angeles	451	6.51313	0.134213	0.115839
181574	Los Angeles	Inland Empire	Los Angeles	7	6.76588	0.134143	0.208028
193129	Los Angeles	Inland Empire	Los Angeles	979	6.5763	0.134116	0.194974
187346	Los Angeles	Inland Empire	Los Angeles	909	6.49992	0.132488	0.148378
196439	Los Angeles	Inland Empire	Los Angeles	703	6.46262	0.131873	0.143978
188980	Los Angeles	Inland Empire	Los Angeles	887	6.46902	0.131682	0.175962
185681	Los Angeles	Inland Empire	Los Angeles	27	6.40932	0.131556	0.163607
194783	Los Angeles	Inland Empire	Los Angeles	536	6.54643	0.131534	0.161319
195612	Los Angeles	Inland Empire	Los Angeles	1498	6.47936	0.131134	0.175662
193953	Los Angeles	Inland Empire	Los Angeles	19	6.60845	0.13	0.108039
192290	Los Angeles	Inland Empire	Los Angeles	51	6.55734	0.129882	0.0945797
192301	Los Angeles	Inland Empire	Los Angeles	855	6.58917	0.129841	0.151491
186511	Los Angeles	Inland Empire	Los Angeles	590	6.45082	0.12969	0.132431
189818	Los Angeles	Inland Empire	Los Angeles	136	6.56369	0.129022	0.113595
192302	Los Angeles	Inland Empire	Los Angeles	1482	6.57502	0.128823	0.198957
189806	Los Angeles	Inland Empire	Los Angeles	467	6.45621	0.128666	0.134772
185692	Los Angeles	Inland Empire	Los Angeles	812	6.47904	0.128533	0.138782
191484	Los Angeles	Inland Empire	Los Angeles	1	6.2666	0.128	0.128
194794	Los Angeles	Inland Empire	Los Angeles	1	6.30856	0.128	0.128
193136	Los Angeles	Inland Empire	Los Angeles	1	6.4238	0.128	NA
192298	Los Angeles	Inland Empire	Los Angeles	1	6.61092	0.128	0.128
185683	Los Angeles	Inland Empire	Los Angeles	180	6.44968	0.127661	0.179908
184034	Los Angeles	Inland Empire	Los Angeles	5	6.34239	0.1274	0.1274
188998	Los Angeles	Inland Empire	Los Angeles	782	6.52346	0.126981	0.164495
195611	Los Angeles	Inland Empire	Los Angeles	919	6.50732	0.12686	0.110638
194786	Los Angeles	Inland Empire	Los Angeles	855	6.49639	0.12651	0.162539
184016	Los Angeles	Inland Empire	Los Angeles	33	6.11884	0.126303	0.249846
193112	Los Angeles	Inland Empire	Los Angeles	136	6.21063	0.125662	0.115303
189811	Los Angeles	Inland Empire	Los Angeles	176	6.5988	0.125045	0.133151
188153	Los Angeles	Inland Empire	Los Angeles	621	6.45508	0.124887	0.148218
185673	Los Angeles	Inland Empire	Los Angeles	7	6.28006	0.124857	0.106113
178266	Los Angeles	Inland Empire	Los Angeles	330	6.61817	0.124382	0.106121
194784	Los Angeles	Inland Empire	Los Angeles	726	6.51912	0.124361	0.12686
188985	Los Angeles	Inland Empire	Los Angeles	669	6.59237	0.124303	0.138297
189805	Los Angeles	Inland Empire	Los Angeles	258	6.43142	0.122829	0.115319
193940	Los Angeles	Inland Empire	Los Angeles	81	6.38646	0.122753	0.103249
178267	Los Angeles	Inland Empire	Los Angeles	1015	6.74955	0.122542	0.106089
185690	Los Angeles	Inland Empire	Los Angeles	980	6.43045	0.122269	0.144149
184846	Los Angeles	Inland Empire	Los Angeles	9	6.20725	0.122111	0.101308
191476	Los Angeles	Inland Empire	Los Angeles	1237	6.5629	0.12124	0.199908
188982	Los Angeles	Inland Empire	Los Angeles	825	6.51769	0.121188	0.151892
181571	Los Angeles	Inland Empire	Los Angeles	5	6.767	0.1192	0.0976522
188156	Los Angeles	Inland Empire	Los Angeles	932	6.49698	0.119197	0.11423
188157	Los Angeles	Inland Empire	Los Angeles	864	6.52731	0.119133	0.140167
183206	Los Angeles	Inland Empire	Los Angeles	12	6.14823	0.119	0.13331
191479	Los Angeles	Inland Empire	Los Angeles	13	6.54143	0.118769	0.118769
188164	Los Angeles	Inland Empire	Los Angeles	747	6.51351	0.118723	0.144279
188159	Los Angeles	Inland Empire	Los Angeles	983	6.5383	0.118601	0.14096
195613	Los Angeles	Inland Empire	Los Angeles	746	6.45887	0.117223	0.127358
193952	Los Angeles	Inland Empire	Los Angeles	6	6.6148	0.116667	0.0695897
192292	Los Angeles	Inland Empire	Los Angeles	36	6.58618	0.116639	0.0739582
189809	Los Angeles	Inland Empire	Los Angeles	824	6.52972	0.116598	0.109538
198091	Los Angeles	Inland Empire	Los Angeles	69	6.46888	0.11658	0.0575178
192304	Los Angeles	Inland Empire	Los Angeles	883	6.54225	0.116506	0.141071
194785	Los Angeles	Inland Empire	Los Angeles	1388	6.51912	0.116319	0.139157
184039	Los Angeles	Inland Empire	Los Angeles	810	6.38139	0.11622	0.118992
186497	Los Angeles	Inland Empire	Los Angeles	823	6.27784	0.116075	0.148194
188151	Los Angeles	Inland Empire	Los Angeles	529	6.39633	0.115849	0.130851
186504	Los Angeles	Inland Empire	Los Angeles	131	6.46883	0.115443	0.12392
189815	Los Angeles	Inland Empire	Los Angeles	566	6.58587	0.114461	0.103762
194773	Los Angeles	Inland Empire	Los Angeles	12	6.48742	0.11375	0.0731788
188983	Los Angeles	Inland Empire	Los Angeles	1044	6.54866	0.113368	0.11085
182398	Los Angeles	Inland Empire	Los Angeles	3	6.71026	0.113333	0.113235
187345	Los Angeles	Inland Empire	Los Angeles	1035	6.49972	0.113062	0.13646
193957	Los Angeles	Inland Empire	Los Angeles	1329	6.55174	0.112706	0.109875
188989	Los Angeles	Inland Empire	Los Angeles	212	6.56267	0.111033	0.164542
193113	Los Angeles	Inland Empire	Los Angeles	329	6.44095	0.110994	0.122757
185675	Los Angeles	Inland Empire	Los Angeles	10	6.31413	0.1103	0.111789
180748	Los Angeles	Inland Empire	Los Angeles	27	6.79638	0.110074	0.0968214
190637	Los Angeles	Inland Empire	Los Angeles	30	6.56769	0.1096	0.0569304
193131	Los Angeles	Inland Empire	Los Angeles	1455	6.53494	0.108757	0.119401
198915	Los Angeles	Inland Empire	Los Angeles	26	6.42619	0.108538	0.108538
179917	Los Angeles	Inland Empire	Los Angeles	14	6.67025	0.108143	0.104318
187328	Los Angeles	Inland Empire	Los Angeles	878	6.39848	0.108034	0.0939341
179091	Los Angeles	Inland Empire	Los Angeles	7	6.58722	0.107714	0.107497
191461	Los Angeles	Inland Empire	Los Angeles	117	6.49987	0.107667	0.100472
190653	Los Angeles	Inland Empire	Los Angeles	31	6.52233	0.107452	NA
185674	Los Angeles	Inland Empire	Los Angeles	4	6.34356	0.107	0.10602
193949	Los Angeles	Inland Empire	Los Angeles	22	6.56773	0.106909	0.100764
188999	Los Angeles	Inland Empire	Los Angeles	1211	6.51832	0.10686	0.1401
188992	Los Angeles	Inland Empire	Los Angeles	424	6.53988	0.10659	0.113927
184865	Los Angeles	Inland Empire	Los Angeles	688	6.42089	0.106404	0.115379
193143	Los Angeles	Inland Empire	Los Angeles	1	5.94245	0.106	0.106
186500	Los Angeles	Inland Empire	Los Angeles	3	6.34129	0.106	0.106
195615	Los Angeles	Inland Empire	Los Angeles	1	6.44294	0.106	0.106
190636	Los Angeles	Inland Empire	Los Angeles	381	6.53446	0.105646	0.102683
190640	Los Angeles	Inland Empire	Los Angeles	5	6.61443	0.105	0.105945
183228	Los Angeles	Inland Empire	Los Angeles	30	6.726	0.104667	0.104667
193130	Los Angeles	Inland Empire	Los Angeles	1093	6.55646	0.104169	0.114405
193954	Los Angeles	Inland Empire	Los Angeles	4	6.60845	0.1035	0.120482
190641	Los Angeles	Inland Empire	Los Angeles	17	6.61355	0.103118	0.0888672
180747	Los Angeles	Inland Empire	Los Angeles	73	6.76255	0.102904	0.128449
179094	Los Angeles	Inland Empire	Los Angeles	147	6.66831	0.102844	0.105392
188978	Los Angeles	Inland Empire	Los Angeles	478	6.41924	0.101864	0.0980606
198916	Los Angeles	Inland Empire	Los Angeles	22	6.4555	0.101773	0.101773
193951	Los Angeles	Inland Empire	Los Angeles	14	6.61774	0.101571	0.112358
184858	Los Angeles	Inland Empire	Los Angeles	164	6.36708	0.101561	0.125955
193958	Los Angeles	Inland Empire	Los Angeles	583	6.52927	0.101252	0.106822
193956	Los Angeles	Inland Empire	Los Angeles	776	6.57898	0.101072	0.10862
188155	Los Angeles	Inland Empire	Los Angeles	868	6.4621	0.100894	0.105394
180746	Los Angeles	Inland Empire	Los Angeles	3	6.58195	0.100333	0.105126
188976	Los Angeles	Inland Empire	Los Angeles	18	6.31967	0.100278	0.0917105
190639	Los Angeles	Inland Empire	Los Angeles	12	6.61116	0.100167	0.0969259
189814	Los Angeles	Inland Empire	Los Angeles	172	6.59907	0.099936	0.0793224
185677	Los Angeles	Inland Empire	Los Angeles	126	6.39642	0.0995238	0.11344
179093	Los Angeles	Inland Empire	Los Angeles	7	6.56595	0.0994286	0.0920047
193122	Los Angeles	Inland Empire	Los Angeles	23	6.58724	0.0993043	0.103156
193132	Los Angeles	Inland Empire	Los Angeles	581	6.53421	0.0988657	0.09442
194790	Los Angeles	Inland Empire	Los Angeles	2	6.45111	0.0985	0.104342
193943	Los Angeles	Inland Empire	Los Angeles	35	6.50499	0.0984	0.0989773
187322	Los Angeles	Inland Empire	Los Angeles	7	6.31141	0.0982857	0.105233
179095	Los Angeles	Inland Empire	Los Angeles	488	6.71893	0.0973361	0.0911001
183208	Los Angeles	Inland Empire	Los Angeles	3	6.12301	0.0973333	0.0973333
195600	Los Angeles	Inland Empire	Los Angeles	1	6.44396	0.097	0.097
197258	Los Angeles	Inland Empire	Los Angeles	1	6.46982	0.097	0.097
192288	Los Angeles	Inland Empire	Los Angeles	7	6.48985	0.097	0.097
193134	Los Angeles	Inland Empire	Los Angeles	54	6.5228	0.097	0.097
178268	Los Angeles	Inland Empire	Los Angeles	1177	6.74955	0.0961793	0.0832132
184847	Los Angeles	Inland Empire	Los Angeles	16	6.27552	0.096	0.0890233
192293	Los Angeles	Inland Empire	Los Angeles	18	6.60239	0.0952778	0.103125
185672	Los Angeles	Inland Empire	Los Angeles	283	6.27249	0.0950565	0.08904
189804	Los Angeles	Inland Empire	Los Angeles	8	6.3913	0.09475	0.0931499
195605	Los Angeles	Inland Empire	Los Angeles	6	6.59524	0.0945	0.0906806
191475	Los Angeles	Inland Empire	Los Angeles	1043	6.57024	0.0944324	0.0904648
193119	Los Angeles	Inland Empire	Los Angeles	18	6.55198	0.0938889	0.0801716
188984	Los Angeles	Inland Empire	Los Angeles	531	6.57706	0.0938776	0.0900376
192286	Los Angeles	Inland Empire	Los Angeles	246	6.44174	0.0938089	0.154712
183209	Los Angeles	Inland Empire	Los Angeles	39	6.16984	0.0934103	0.1001
197262	Los Angeles	Inland Empire	Los Angeles	3	6.47521	0.093	0.0232902
189817	Los Angeles	Inland Empire	Los Angeles	102	6.57009	0.0926863	0.092708
190647	Los Angeles	Inland Empire	Los Angeles	717	6.58114	0.0925649	0.0890466
189825	Los Angeles	Inland Empire	Los Angeles	1038	6.53107	0.0923015	0.101727
189827	Los Angeles	Inland Empire	Los Angeles	174	6.52581	0.0921322	0.0884128
189826	Los Angeles	Inland Empire	Los Angeles	415	6.52039	0.092106	0.0950606
194787	Los Angeles	Inland Empire	Los Angeles	225	6.47405	0.0917733	0.11567
194776	Los Angeles	Inland Empire	Los Angeles	12	6.5356	0.0916667	0.0835194
192296	Los Angeles	Inland Empire	Los Angeles	8	6.59408	0.091125	0.0913324
193135	Los Angeles	Inland Empire	Los Angeles	3	6.51717	0.0906667	0.072
188977	Los Angeles	Inland Empire	Los Angeles	13	6.38006	0.09	0.0971372
193117	Los Angeles	Inland Empire	Los Angeles	17	6.54302	0.0899412	0.0888889
186494	Los Angeles	Inland Empire	Los Angeles	17	6.15712	0.0895294	0.0864171
194772	Los Angeles	Inland Empire	Los Angeles	84	6.44937	0.0894643	0.0678466
194774	Los Angeles	Inland Empire	Los Angeles	26	6.51726	0.0891538	0.104563
188979	Los Angeles	Inland Empire	Los Angeles	572	6.44612	0.0890122	0.0870722
185671	Los Angeles	Inland Empire	Los Angeles	339	6.23622	0.0884926	0.0682031
185667	Los Angeles	Inland Empire	Los Angeles	24	6.11475	0.0884167	0.0887473
181575	Los Angeles	Inland Empire	Los Angeles	6	6.76588	0.0878333	0.0992907
188150	Los Angeles	Inland Empire	Los Angeles	8	6.38006	0.087625	0.0974468
193967	Los Angeles	Inland Empire	Los Angeles	2	6.21122	0.0875	0.106
191460	Los Angeles	Inland Empire	Los Angeles	132	6.47246	0.0864545	0.0793839
177439	Los Angeles	Inland Empire	Los Angeles	378	6.66997	0.0861667	0.0765363
190638	Los Angeles	Inland Empire	Los Angeles	4	6.59794	0.08525	0.0945048
195614	Los Angeles	Inland Empire	Los Angeles	14	6.44294	0.0845	0.0776462
184857	Los Angeles	Inland Empire	Los Angeles	29	6.33446	0.0842759	0.0556846
186496	Los Angeles	Inland Empire	Los Angeles	109	6.27568	0.0839174	0.101941
190644	Los Angeles	Inland Empire	Los Angeles	13	6.5827	0.0830769	0.0804638
189000	Los Angeles	Inland Empire	Los Angeles	8	6.52697	0.082	0.105916
191466	Los Angeles	Inland Empire	Los Angeles	118	6.61116	0.0819831	0.0649149
181573	Los Angeles	Inland Empire	Los Angeles	6	6.77149	0.081	0.0727693
184843	Los Angeles	Inland Empire	Los Angeles	28	6.19595	0.0801429	0.102971
191469	Los Angeles	Inland Empire	Los Angeles	8	6.61528	0.07925	0.0654025
179919	Los Angeles	Inland Empire	Los Angeles	28	6.70227	0.0781429	0.0420861
189812	Los Angeles	Inland Empire	Los Angeles	503	6.61005	0.0776998	0.0648515
185670	Los Angeles	Inland Empire	Los Angeles	27	6.19595	0.0762222	0.0705916
186498	Los Angeles	Inland Empire	Los Angeles	349	6.30119	0.0749542	0.0890129
192291	Los Angeles	Inland Empire	Los Angeles	9	6.56634	0.0726667	0.0611906
184844	Los Angeles	Inland Empire	Los Angeles	93	6.17071	0.0717634	0.0594696
194778	Los Angeles	Inland Empire	Los Angeles	20	6.61887	0.0717	0.0677238
196427	Los Angeles	Inland Empire	Los Angeles	12	6.32924	0.0711667	0.0255546
193124	Los Angeles	Inland Empire	Los Angeles	9	6.59484	0.0708889	0.0817902
193141	Los Angeles	Inland Empire	Los Angeles	1	6.0901	0.069	0.069
193968	Los Angeles	Inland Empire	Los Angeles	1	6.19184	0.069	NA
184850	Los Angeles	Inland Empire	Los Angeles	1	6.24986	0.069	0.069
198088	Los Angeles	Inland Empire	Los Angeles	1	6.47359	0.069	0.069
198087	Los Angeles	Inland Empire	Los Angeles	3	6.48981	0.069	0.069
196431	Los Angeles	Inland Empire	Los Angeles	2	6.51594	0.069	0.069
191482	Los Angeles	Inland Empire	Los Angeles	1	6.52001	0.069	0.069
193126	Los Angeles	Inland Empire	Los Angeles	4	6.5968	0.069	0.069
192294	Los Angeles	Inland Empire	Los Angeles	1	6.5971	0.069	NA
193118	Los Angeles	Inland Empire	Los Angeles	12	6.54127	0.06875	0.0580596
184842	Los Angeles	Inland Empire	Los Angeles	3	6.18363	0.068	0.0187805
186499	Los Angeles	Inland Empire	Los Angeles	407	6.33585	0.0678501	0.0722598
191471	Los Angeles	Inland Empire	Los Angeles	5	6.59703	0.0664	0.0812387
191467	Los Angeles	Inland Empire	Los Angeles	4	6.61173	0.066	0.11248
190632	Los Angeles	Inland Empire	Los Angeles	3	6.43463	0.0656667	0.0514242
194779	Los Angeles	Inland Empire	Los Angeles	12	6.61996	0.06375	0.0674185
179916	Los Angeles	Inland Empire	Los Angeles	3	6.70765	0.0636667	0.0902748
191468	Los Angeles	Inland Empire	Los Angeles	8	6.61174	0.063375	0.0591197
188149	Los Angeles	Inland Empire	Los Angeles	4	6.30818	0.06275	0.0205581
191464	Los Angeles	Inland Empire	Los Angeles	330	6.56783	0.061	0.0726575
193125	Los Angeles	Inland Empire	Los Angeles	6	6.59966	0.0601667	0.0477338
190655	Los Angeles	Inland Empire	Los Angeles	66	6.53519	0.0598182	0.0568924
194775	Los Angeles	Inland Empire	Los Angeles	56	6.51766	0.0575893	0.0375199
189816	Los Angeles	Inland Empire	Los Angeles	38	6.58352	0.0572632	0.0218215
191462	Los Angeles	Inland Empire	Los Angeles	22	6.50331	0.0572273	0.0372862
189802	Los Angeles	Inland Empire	Los Angeles	2	6.19233	0.0565	0.0207647
193123	Los Angeles	Inland Empire	Los Angeles	7	6.58724	0.0555714	0.0745356
179092	Los Angeles	Inland Empire	Los Angeles	18	6.64794	0.0542222	0.0507241
180745	Los Angeles	Inland Empire	Los Angeles	6	6.51192	0.0533333	0.0167972
193116	Los Angeles	Inland Empire	Los Angeles	36	6.52331	0.0521667	0.042773
184848	Los Angeles	Inland Empire	Los Angeles	1	6.21453	0.05	0.05
188974	Los Angeles	Inland Empire	Los Angeles	1	6.15882	0.049	0.049
182387	Los Angeles	Inland Empire	Los Angeles	6	6.18856	0.049	0.049
185676	Los Angeles	Inland Empire	Los Angeles	3	6.36278	0.049	0.049
194769	Los Angeles	Inland Empire	Los Angeles	1	6.47403	0.049	0.049
189803	Los Angeles	Inland Empire	Los Angeles	6	6.33077	0.0455	0.0421583
185669	Los Angeles	Inland Empire	Los Angeles	5	6.2373	0.034	0.016039
189830	Los Angeles	Inland Empire	Los Angeles	4	6.3608	0.02925	0.0427732
195599	Los Angeles	Inland Empire	Los Angeles	24	6.36851	0.0219167	0.0186638
193969	Los Angeles	Inland Empire	Los Angeles	1	6.05209	0.016	0.016
199746	Los Angeles	Inland Empire	Los Angeles	1	6.25455	0.016	0.016
196426	Los Angeles	Inland Empire	Los Angeles	5	6.25661	0.016	0.016
190631	Los Angeles	Inland Empire	Los Angeles	1	6.38359	0.016	0.016
198914	Los Angeles	Inland Empire	Los Angeles	1	6.44745	0.016	0.016
192306	Los Angeles	Inland Empire	Los Angeles	3	6.52223	0.016	0.016
180764	Mayflower Village	Inland Empire	Los Angeles	742	7.2883	0.261511	0.384006
181591	Mayflower Village	Inland Empire	Los Angeles	525	7.27266	0.20756	0.325564
186554	Monrovia	Inland Empire	Los Angeles	4	6.4313	0.622	0.550352
183247	Monrovia	Inland Empire	Los Angeles	228	7.1931	0.326009	0.511115
183246	Monrovia	Inland Empire	Los Angeles	774	7.21735	0.244088	0.258034
184072	Monrovia	Inland Empire	Los Angeles	906	7.20624	0.224647	0.277715
182417	Monrovia	Inland Empire	Los Angeles	271	7.25327	0.213417	0.345658
184901	Monrovia	Inland Empire	Los Angeles	197	7.126	0.196964	0.233171
184074	Monrovia	Inland Empire	Los Angeles	732	7.1931	0.195249	0.220179
185726	Monrovia	Inland Empire	Los Angeles	64	6.90401	0.193891	0.206069
184073	Monrovia	Inland Empire	Los Angeles	1172	7.1652	0.193079	0.201642
182418	Monrovia	Inland Empire	Los Angeles	312	7.26606	0.192125	0.136277
185727	Monrovia	Inland Empire	Los Angeles	142	6.84702	0.190979	0.177167
184071	Monrovia	Inland Empire	Los Angeles	531	7.19351	0.173156	0.226463
183245	Monrovia	Inland Empire	Los Angeles	577	7.2367	0.161326	0.19099
182419	Monrovia	Inland Empire	Los Angeles	570	7.26396	0.148223	0.16895
184899	Monrovia	Inland Empire	Los Angeles	686	7.12335	0.138509	0.152093
183244	Monrovia	Inland Empire	Los Angeles	649	7.22227	0.127444	0.134452
184898	Monrovia	Inland Empire	Los Angeles	184	7.13564	0.124337	0.115401
184900	Monrovia	Inland Empire	Los Angeles	863	7.09405	0.108496	0.100287
179139	Montclair	Inland Empire	San Bernardino	138	6.65352	0.291746	0.343182
178311	Montclair	Inland Empire	San Bernardino	384	6.72188	0.191807	0.271526
176659	Montclair	Inland Empire	San Bernardino	317	6.77381	0.191233	0.208385
177484	Montclair	Inland Empire	San Bernardino	403	6.75832	0.186546	0.237554
178312	Montclair	Inland Empire	San Bernardino	408	6.6994	0.176748	0.242069
176658	Montclair	Inland Empire	San Bernardino	332	6.78799	0.162717	0.264253
176657	Montclair	Inland Empire	San Bernardino	422	6.8063	0.119057	0.166927
177485	Montclair	Inland Empire	San Bernardino	465	6.73844	0.116308	0.119132
175830	Montclair	Inland Empire	San Bernardino	480	6.83445	0.11325	0.122883
175829	Montclair	Inland Empire	San Bernardino	103	6.83924	0.107971	0.0944446
176656	Montclair	Inland Empire	San Bernardino	243	6.81743	0.106877	0.109838
175831	Montclair	Inland Empire	San Bernardino	630	6.81758	0.104184	0.0720846
162613	Norco	Inland Empire	Riverside	347	7.08685	0.474484	0.248504
162614	Norco	Inland Empire	Riverside	592	6.99971	0.44412	0.365141
163442	Norco	Inland Empire	Riverside	107	6.96805	0.374822	0.553931
165093	Norco	Inland Empire	Riverside	275	7.05584	0.351665	0.458435
163437	Norco	Inland Empire	Riverside	406	7.10918	0.334579	0.335006
165919	Norco	Inland Empire	Riverside	201	7.07777	0.332234	0.379361
164269	Norco	Inland Empire	Riverside	256	6.8438	0.321637	0.364593
164263	Norco	Inland Empire	Riverside	65	7.11586	0.2622	0.24653
164267	Norco	Inland Empire	Riverside	184	7.12349	0.249538	0.194761
165921	Norco	Inland Empire	Riverside	248	7.12246	0.246315	0.116746
164266	Norco	Inland Empire	Riverside	289	7.09674	0.231484	0.229024
165094	Norco	Inland Empire	Riverside	178	7.11081	0.231472	0.213616
163439	Norco	Inland Empire	Riverside	138	7.12368	0.227659	0.165417
166749	Norco	Inland Empire	Riverside	151	7.11788	0.204609	0.0922689
163438	Norco	Inland Empire	Riverside	166	7.12255	0.198181	0.131878
163440	Norco	Inland Empire	Riverside	573	7.10193	0.196487	0.111537
165091	Norco	Inland Empire	Riverside	268	7.11746	0.18969	0.150727
165922	Norco	Inland Empire	Riverside	305	7.11416	0.179308	0.10999
165923	Norco	Inland Empire	Riverside	445	7.10301	0.173063	0.123824
165092	Norco	Inland Empire	Riverside	340	7.08682	0.171918	0.11248
164270	Norco	Inland Empire	Riverside	261	6.82465	0.171452	0.0806244
164268	Norco	Inland Empire	Riverside	246	7.04299	0.158142	0.112091
165096	Norco	Inland Empire	Riverside	636	6.9067	0.146763	0.17616
165095	Norco	Inland Empire	Riverside	246	7.09868	0.14598	0.108455
164264	Norco	Inland Empire	Riverside	318	7.10633	0.145346	0.105005
162612	Norco	Inland Empire	Riverside	62	7.11181	0.136452	0.113997
166747	Norco	Inland Empire	Riverside	1	7.13107	0.128	0.128
163435	Norco	Inland Empire	Riverside	219	7.09331	0.126187	0.0975527
162611	Norco	Inland Empire	Riverside	205	7.12486	0.123112	0.102393
166748	Norco	Inland Empire	Riverside	57	7.12246	0.117561	0.0945287
165920	Norco	Inland Empire	Riverside	301	7.07752	0.111209	0.0811772
163441	Norco	Inland Empire	Riverside	24	7.04299	0.0915833	0.0906144
165924	Norco	Inland Empire	Riverside	62	7.02304	0.091371	0.0909618
167577	Norco	Inland Empire	Riverside	31	7.11509	0.0652903	0.0739929
166750	Norco	Inland Empire	Riverside	172	6.98403	0.0610756	0.0761298
163443	Norco	Inland Empire	Riverside	64	6.82166	0.0509375	0.0237004
176669	Ontario	Inland Empire	San Bernardino	132	6.90911	0.655848	0.654019
172530	Ontario	Inland Empire	San Bernardino	10	6.95276	0.6256	0.637002
172528	Ontario	Inland Empire	San Bernardino	130	6.94997	0.548585	0.702619
175840	Ontario	Inland Empire	San Bernardino	47	6.88915	0.524468	0.528366
172529	Ontario	Inland Empire	San Bernardino	48	6.95442	0.427625	0.51274
173361	Ontario	Inland Empire	San Bernardino	24	6.96662	0.368833	0.167728
177498	Ontario	Inland Empire	San Bernardino	887	6.88331	0.361241	0.369985
178315	Ontario	Inland Empire	San Bernardino	870	6.70344	0.356754	0.632659
174185	Ontario	Inland Empire	San Bernardino	90	6.92964	0.353256	0.366386
178320	Ontario	Inland Empire	San Bernardino	692	6.79062	0.338955	0.26201
176671	Ontario	Inland Empire	San Bernardino	346	6.90925	0.332263	0.318478
176670	Ontario	Inland Empire	San Bernardino	707	6.90422	0.30503	0.313288
178322	Ontario	Inland Empire	San Bernardino	235	6.82645	0.303268	0.495556
176666	Ontario	Inland Empire	San Bernardino	133	6.85153	0.301023	0.172847
177495	Ontario	Inland Empire	San Bernardino	190	6.85064	0.293063	0.477671
173359	Ontario	Inland Empire	San Bernardino	961	6.96185	0.278113	0.306643
169224	Ontario	Inland Empire	San Bernardino	1	7.06812	0.275	0.275
177493	Ontario	Inland Empire	San Bernardino	644	6.82338	0.269598	0.32946
178314	Ontario	Inland Empire	San Bernardino	1094	6.71206	0.25669	0.45819
174186	Ontario	Inland Empire	San Bernardino	198	6.93395	0.255889	0.26939
178326	Ontario	Inland Empire	San Bernardino	137	6.85942	0.254657	0.076968
173355	Ontario	Inland Empire	San Bernardino	1047	6.91491	0.253032	0.347973
174179	Ontario	Inland Empire	San Bernardino	750	6.85698	0.252703	0.308653
178316	Ontario	Inland Empire	San Bernardino	1770	6.7037	0.243867	0.278926
174183	Ontario	Inland Empire	San Bernardino	689	6.88629	0.241073	0.169293
177487	Ontario	Inland Empire	San Bernardino	833	6.7574	0.240623	0.442637
175015	Ontario	Inland Empire	San Bernardino	594	6.92802	0.236527	0.20389
173362	Ontario	Inland Empire	San Bernardino	188	6.99229	0.229697	0.298129
173356	Ontario	Inland Empire	San Bernardino	798	6.92047	0.225724	0.239851
173360	Ontario	Inland Empire	San Bernardino	900	6.96662	0.220912	0.249037
178317	Ontario	Inland Empire	San Bernardino	978	6.7037	0.218262	0.326432
175019	Ontario	Inland Empire	San Bernardino	317	6.96552	0.217489	0.220987
179145	Ontario	Inland Empire	San Bernardino	727	6.7352	0.213315	0.281831
178325	Ontario	Inland Empire	San Bernardino	519	6.86436	0.212493	0.292464
175846	Ontario	Inland Empire	San Bernardino	202	6.94675	0.210243	0.354515
177499	Ontario	Inland Empire	San Bernardino	480	6.88479	0.209092	0.207315
178313	Ontario	Inland Empire	San Bernardino	629	6.68295	0.206653	0.385335
175010	Ontario	Inland Empire	San Bernardino	208	6.86521	0.203928	0.237531
175014	Ontario	Inland Empire	San Bernardino	238	6.91741	0.201798	0.149098
174187	Ontario	Inland Empire	San Bernardino	129	6.9443	0.19907	0.282362
176661	Ontario	Inland Empire	San Bernardino	522	6.7874	0.196625	0.242565
175843	Ontario	Inland Empire	San Bernardino	642	6.92295	0.194763	0.195645
177488	Ontario	Inland Empire	San Bernardino	1025	6.75566	0.191815	0.330835
172533	Ontario	Inland Empire	San Bernardino	1015	6.98541	0.191155	0.171814
179146	Ontario	Inland Empire	San Bernardino	1034	6.75626	0.190874	0.201294
177489	Ontario	Inland Empire	San Bernardino	1877	6.74626	0.190766	0.143237
177486	Ontario	Inland Empire	San Bernardino	568	6.72481	0.186255	0.337803
175841	Ontario	Inland Empire	San Bernardino	152	6.90313	0.18223	0.0599211
179147	Ontario	Inland Empire	San Bernardino	845	6.78969	0.179695	0.222494
178318	Ontario	Inland Empire	San Bernardino	1048	6.75867	0.175551	0.282453
175847	Ontario	Inland Empire	San Bernardino	110	6.97537	0.174973	0.168453
175833	Ontario	Inland Empire	San Bernardino	576	6.79551	0.171387	0.24692
175006	Ontario	Inland Empire	San Bernardino	681	6.82548	0.16821	0.205893
175013	Ontario	Inland Empire	San Bernardino	300	6.90925	0.164453	0.209551
169225	Ontario	Inland Empire	San Bernardino	817	7.06999	0.163965	0.17392
175007	Ontario	Inland Empire	San Bernardino	809	6.85125	0.163295	0.238624
177490	Ontario	Inland Empire	San Bernardino	1309	6.74949	0.159183	0.230883
174182	Ontario	Inland Empire	San Bernardino	931	6.87913	0.159059	0.14631
177500	Ontario	Inland Empire	San Bernardino	215	6.92693	0.158209	0.171776
177492	Ontario	Inland Empire	San Bernardino	698	6.81034	0.15511	0.214403
172534	Ontario	Inland Empire	San Bernardino	36	6.99059	0.149722	0.128905
173357	Ontario	Inland Empire	San Bernardino	755	6.92228	0.148528	0.227195
175012	Ontario	Inland Empire	San Bernardino	318	6.89938	0.146679	0.189923
176664	Ontario	Inland Empire	San Bernardino	443	6.80046	0.141661	0.111307
178319	Ontario	Inland Empire	San Bernardino	695	6.77733	0.139757	0.232432
176662	Ontario	Inland Empire	San Bernardino	2138	6.78338	0.137418	0.104121
175835	Ontario	Inland Empire	San Bernardino	1643	6.81529	0.136587	0.147626
177491	Ontario	Inland Empire	San Bernardino	1243	6.75867	0.135605	0.231672
175005	Ontario	Inland Empire	San Bernardino	294	6.83389	0.13515	0.161323
175008	Ontario	Inland Empire	San Bernardino	660	6.84589	0.134876	0.15722
174184	Ontario	Inland Empire	San Bernardino	385	6.89069	0.134239	0.132453
174181	Ontario	Inland Empire	San Bernardino	433	6.88082	0.133176	0.156634
178324	Ontario	Inland Empire	San Bernardino	418	6.8584	0.130225	0.0702371
174180	Ontario	Inland Empire	San Bernardino	466	6.88704	0.130073	0.16304
176672	Ontario	Inland Empire	San Bernardino	359	6.90925	0.127646	0.158489
172532	Ontario	Inland Empire	San Bernardino	62	6.98953	0.127597	0.232591
176660	Ontario	Inland Empire	San Bernardino	333	6.79551	0.126769	0.179191
175009	Ontario	Inland Empire	San Bernardino	669	6.85321	0.126559	0.135284
176673	Ontario	Inland Empire	San Bernardino	173	6.91694	0.126202	0.13438
175839	Ontario	Inland Empire	San Bernardino	208	6.88073	0.124885	0.110151
175011	Ontario	Inland Empire	San Bernardino	251	6.89069	0.124096	0.133976
176665	Ontario	Inland Empire	San Bernardino	82	6.84462	0.123841	0.118565
175838	Ontario	Inland Empire	San Bernardino	138	6.8745	0.121775	0.104081
175834	Ontario	Inland Empire	San Bernardino	1148	6.82245	0.121043	0.113934
175020	Ontario	Inland Empire	San Bernardino	138	6.99969	0.119312	0.106082
175837	Ontario	Inland Empire	San Bernardino	359	6.83253	0.119181	0.110895
177494	Ontario	Inland Empire	San Bernardino	154	6.84054	0.115955	0.0594335
171706	Ontario	Inland Empire	San Bernardino	638	7.0089	0.113951	0.119238
176663	Ontario	Inland Empire	San Bernardino	460	6.78891	0.113065	0.113073
175836	Ontario	Inland Empire	San Bernardino	875	6.82372	0.110597	0.128106
178323	Ontario	Inland Empire	San Bernardino	325	6.84725	0.110095	0.126969
172535	Ontario	Inland Empire	San Bernardino	1246	6.99059	0.109882	0.159624
170052	Ontario	Inland Empire	San Bernardino	648	7.05374	0.105228	0.146503
175845	Ontario	Inland Empire	San Bernardino	239	6.93388	0.105213	0.101384
173354	Ontario	Inland Empire	San Bernardino	745	6.91678	0.101624	0.0944897
173358	Ontario	Inland Empire	San Bernardino	270	6.96068	0.100737	0.108679
174189	Ontario	Inland Empire	San Bernardino	128	6.97135	0.0972266	0.0970347
171703	Ontario	Inland Empire	San Bernardino	6	6.98789	0.097	NA
175844	Ontario	Inland Empire	San Bernardino	329	6.92402	0.0928085	0.0597425
169226	Ontario	Inland Empire	San Bernardino	11	7.07052	0.0924545	0.0924545
177497	Ontario	Inland Empire	San Bernardino	743	6.88308	0.0877026	0.0739183
171707	Ontario	Inland Empire	San Bernardino	467	7.01019	0.0876852	0.0803677
175018	Ontario	Inland Empire	San Bernardino	36	6.96048	0.0865	0.0852271
171708	Ontario	Inland Empire	San Bernardino	105	7.01016	0.0838857	0.0642143
171705	Ontario	Inland Empire	San Bernardino	178	7.00818	0.0813315	0.0906249
177496	Ontario	Inland Empire	San Bernardino	853	6.88179	0.0808394	0.103151
170051	Ontario	Inland Empire	San Bernardino	191	7.04948	0.0801361	0.101809
170878	Ontario	Inland Empire	San Bernardino	134	7.02639	0.0752388	0.021292
174193	Ontario	Inland Empire	San Bernardino	33	7.02648	0.0749091	0.0681392
176667	Ontario	Inland Empire	San Bernardino	68	6.86778	0.0711029	0.0545361
172531	Ontario	Inland Empire	San Bernardino	2	6.98812	0.069	0.069
174190	Ontario	Inland Empire	San Bernardino	67	6.97628	0.0688806	0.0859724
170879	Ontario	Inland Empire	San Bernardino	187	7.0334	0.0658396	0.0671331
174191	Ontario	Inland Empire	San Bernardino	51	6.99054	0.0656078	0.0741912
170880	Ontario	Inland Empire	San Bernardino	321	7.0319	0.0601153	0.0581425
174192	Ontario	Inland Empire	San Bernardino	73	6.99467	0.0413151	0.0389622
175842	Ontario	Inland Empire	San Bernardino	190	6.92802	0.0380158	0.0257639
175017	Ontario	Inland Empire	San Bernardino	203	6.94092	0.0346552	0.0374155
174188	Ontario	Inland Empire	San Bernardino	44	6.94641	0.0307273	0.0241414
171709	Ontario	Inland Empire	San Bernardino	17	7.03714	0.0255294	0.0186129
173363	Ontario	Inland Empire	San Bernardino	29	6.99795	0.0243793	0.0161397
172490	Pico Rivera	Inland Empire	Los Angeles	236	7.10267	0.174492	0.162696
172491	Pico Rivera	Inland Empire	Los Angeles	308	7.07051	0.0848669	0.0905676
175828	Pomona	Inland Empire	Los Angeles	148	6.82559	0.576142	0.653811
176648	Pomona	Inland Empire	Los Angeles	443	6.91894	0.547664	0.561471
176650	Pomona	Inland Empire	Los Angeles	304	6.8639	0.510954	0.748237
179135	Pomona	Inland Empire	Los Angeles	409	6.71489	0.449682	0.48036
176651	Pomona	Inland Empire	Los Angeles	285	6.83997	0.417382	0.616166
177481	Pomona	Inland Empire	Los Angeles	758	6.78042	0.385859	0.52745
177480	Pomona	Inland Empire	Los Angeles	1122	6.79468	0.363179	0.420316
178308	Pomona	Inland Empire	Los Angeles	639	6.75106	0.345941	0.400513
176655	Pomona	Inland Empire	Los Angeles	410	6.78987	0.310351	0.331799
175827	Pomona	Inland Empire	Los Angeles	700	6.83257	0.281569	0.35453
179961	Pomona	Inland Empire	Los Angeles	682	6.68178	0.277261	0.441653
175820	Pomona	Inland Empire	Los Angeles	2375	6.91971	0.274789	0.373032
174993	Pomona	Inland Empire	Los Angeles	1013	6.91971	0.271103	0.351242
177482	Pomona	Inland Empire	Los Angeles	836	6.76084	0.259315	0.37946
174994	Pomona	Inland Empire	Los Angeles	345	6.90912	0.25882	0.247368
175000	Pomona	Inland Empire	Los Angeles	350	6.8454	0.242074	0.34668
175824	Pomona	Inland Empire	Los Angeles	533	6.84488	0.231069	0.289671
175821	Pomona	Inland Empire	Los Angeles	190	6.87118	0.229079	0.402824
176652	Pomona	Inland Empire	Los Angeles	913	6.82777	0.227782	0.243238
179132	Pomona	Inland Empire	Los Angeles	82	6.68889	0.225183	0.148845
173344	Pomona	Inland Empire	Los Angeles	692	6.75269	0.221192	0.225423
179133	Pomona	Inland Empire	Los Angeles	252	6.73051	0.218687	0.205621
174169	Pomona	Inland Empire	Los Angeles	2154	6.61793	0.215166	0.217439
178307	Pomona	Inland Empire	Los Angeles	662	6.77071	0.186704	0.225023
179134	Pomona	Inland Empire	Los Angeles	592	6.73441	0.185265	0.191505
177483	Pomona	Inland Empire	Los Angeles	577	6.77664	0.181669	0.197983
176653	Pomona	Inland Empire	Los Angeles	1003	6.81397	0.180567	0.186746
173343	Pomona	Inland Empire	Los Angeles	1311	6.66259	0.177924	0.164959
174172	Pomona	Inland Empire	Los Angeles	620	6.84771	0.177465	0.234291
174170	Pomona	Inland Empire	Los Angeles	1455	6.70781	0.170283	0.164167
176654	Pomona	Inland Empire	Los Angeles	995	6.8064	0.16609	0.132168
173346	Pomona	Inland Empire	Los Angeles	226	6.87168	0.166058	0.0965258
174171	Pomona	Inland Empire	Los Angeles	823	6.75269	0.164542	0.168533
176649	Pomona	Inland Empire	Los Angeles	539	6.8697	0.162163	0.155643
174173	Pomona	Inland Empire	Los Angeles	326	6.87029	0.160448	0.155885
178306	Pomona	Inland Empire	Los Angeles	868	6.77165	0.157368	0.154222
174992	Pomona	Inland Empire	Los Angeles	17	6.81329	0.152176	0.101738
175825	Pomona	Inland Empire	Los Angeles	921	6.82463	0.152048	0.141777
174996	Pomona	Inland Empire	Los Angeles	227	6.61786	0.147392	0.14943
175823	Pomona	Inland Empire	Los Angeles	289	6.83912	0.146035	0.334053
173342	Pomona	Inland Empire	Los Angeles	1666	6.53642	0.144654	0.145058
175001	Pomona	Inland Empire	Los Angeles	23	6.84377	0.142913	0.121986
177479	Pomona	Inland Empire	Los Angeles	3524	6.81483	0.135857	0.136504
177476	Pomona	Inland Empire	Los Angeles	151	6.82955	0.130265	0.128222
174998	Pomona	Inland Empire	Los Angeles	480	6.80528	0.129438	0.150552
173347	Pomona	Inland Empire	Los Angeles	50	6.88958	0.12424	0.0863298
177477	Pomona	Inland Empire	Los Angeles	183	6.86315	0.120683	0.144545
174995	Pomona	Inland Empire	Los Angeles	1136	6.78786	0.119355	0.128784
174997	Pomona	Inland Empire	Los Angeles	668	6.73945	0.116225	0.109681
174167	Pomona	Inland Empire	Los Angeles	487	6.83599	0.115992	0.106605
174999	Pomona	Inland Empire	Los Angeles	536	6.85492	0.115582	0.13531
177478	Pomona	Inland Empire	Los Angeles	220	6.83997	0.115286	0.124601
174168	Pomona	Inland Empire	Los Angeles	2879	6.75029	0.113759	0.117806
178305	Pomona	Inland Empire	Los Angeles	354	6.82677	0.108551	0.109848
180788	Pomona	Inland Empire	Los Angeles	697	6.65619	0.108003	0.110538
177475	Pomona	Inland Empire	Los Angeles	5	6.79955	0.106	0.106
175826	Pomona	Inland Empire	Los Angeles	1153	6.83665	0.0986453	0.104546
173345	Pomona	Inland Empire	Los Angeles	379	6.77667	0.096934	0.0960292
175822	Pomona	Inland Empire	Los Angeles	339	6.75206	0.0923658	0.0696016
174166	Pomona	Inland Empire	Los Angeles	557	6.92478	0.0912496	0.0936015
174165	Pomona	Inland Empire	Los Angeles	47	6.91826	0.0663404	0.0580732
172519	Pomona	Inland Empire	Los Angeles	19	6.68353	0.016	0.016
172520	Pomona	Inland Empire	Los Angeles	1	6.83781	0.016	0.016
180008	Redlands	Inland Empire	San Bernardino	80	7.66093	0.617463	0.356668
175056	Redlands	Inland Empire	San Bernardino	57	6.46297	0.429509	0.412989
180009	Redlands	Inland Empire	San Bernardino	138	7.67716	0.423312	0.169271
176703	Redlands	Inland Empire	San Bernardino	225	7.38238	0.407991	0.341592
177529	Redlands	Inland Empire	San Bernardino	252	7.47373	0.39475	0.222169
179181	Redlands	Inland Empire	San Bernardino	237	7.58244	0.363122	0.224918
178354	Redlands	Inland Empire	San Bernardino	162	7.50251	0.318123	0.539994
176702	Redlands	Inland Empire	San Bernardino	590	7.3807	0.315573	0.196912
178355	Redlands	Inland Empire	San Bernardino	338	7.52883	0.29963	0.449564
177530	Redlands	Inland Empire	San Bernardino	413	7.48381	0.285462	0.277756
178362	Redlands	Inland Empire	San Bernardino	867	7.29666	0.275449	0.304094
175877	Redlands	Inland Empire	San Bernardino	1009	7.21235	0.275211	0.368197
175881	Redlands	Inland Empire	San Bernardino	317	6.98272	0.27165	0.167645
178356	Redlands	Inland Empire	San Bernardino	117	7.54311	0.264068	0.340263
178357	Redlands	Inland Empire	San Bernardino	68	7.53389	0.258441	0.126478
175882	Redlands	Inland Empire	San Bernardino	202	6.741	0.251401	0.23644
178361	Redlands	Inland Empire	San Bernardino	475	7.39153	0.244787	0.255616
173403	Redlands	Inland Empire	San Bernardino	359	6.75498	0.232418	0.240105
180013	Redlands	Inland Empire	San Bernardino	469	7.5596	0.229544	0.216729
177531	Redlands	Inland Empire	San Bernardino	1249	7.38854	0.220705	0.139043
179186	Redlands	Inland Empire	San Bernardino	815	7.49297	0.214536	0.248834
179187	Redlands	Inland Empire	San Bernardino	1139	7.47566	0.214011	0.237456
179185	Redlands	Inland Empire	San Bernardino	242	7.51294	0.209521	0.193735
173398	Redlands	Inland Empire	San Bernardino	325	6.76724	0.205575	0.211618
179188	Redlands	Inland Empire	San Bernardino	1090	7.46296	0.204596	0.343077
179189	Redlands	Inland Empire	San Bernardino	1051	7.37134	0.203472	0.301042
175876	Redlands	Inland Empire	San Bernardino	825	7.29558	0.199361	0.198867
174226	Redlands	Inland Empire	San Bernardino	667	6.73364	0.197606	0.170271
178360	Redlands	Inland Empire	San Bernardino	811	7.41219	0.176855	0.162942
177535	Redlands	Inland Empire	San Bernardino	1092	7.32378	0.1709	0.19835
175055	Redlands	Inland Empire	San Bernardino	545	6.741	0.169637	0.162683
174227	Redlands	Inland Empire	San Bernardino	892	6.53965	0.164024	0.157208
178358	Redlands	Inland Empire	San Bernardino	324	7.45383	0.159593	0.156977
175054	Redlands	Inland Empire	San Bernardino	969	6.78633	0.157463	0.141759
174230	Redlands	Inland Empire	San Bernardino	336	6.47724	0.157229	0.148678
174228	Redlands	Inland Empire	San Bernardino	381	6.53057	0.156136	0.114026
180015	Redlands	Inland Empire	San Bernardino	32	7.58144	0.154875	0.149613
179182	Redlands	Inland Empire	San Bernardino	155	7.60279	0.154774	0.0941897
176709	Redlands	Inland Empire	San Bernardino	790	6.98008	0.150209	0.127601
176704	Redlands	Inland Empire	San Bernardino	910	7.38854	0.150177	0.114236
176708	Redlands	Inland Empire	San Bernardino	676	7.1747	0.141379	0.120286
178359	Redlands	Inland Empire	San Bernardino	1036	7.43764	0.140963	0.128551
175050	Redlands	Inland Empire	San Bernardino	585	7.16603	0.137012	0.145284
177534	Redlands	Inland Empire	San Bernardino	1083	7.32378	0.135081	0.114861
173399	Redlands	Inland Empire	San Bernardino	197	6.96299	0.130071	0.0974532
174229	Redlands	Inland Empire	San Bernardino	836	6.4965	0.129438	0.122855
177532	Redlands	Inland Empire	San Bernardino	852	7.36307	0.126885	0.125583
177533	Redlands	Inland Empire	San Bernardino	797	7.34916	0.125557	0.110361
180014	Redlands	Inland Empire	San Bernardino	249	7.56801	0.123602	0.136597
174225	Redlands	Inland Empire	San Bernardino	798	7.02834	0.120862	0.0915575
173401	Redlands	Inland Empire	San Bernardino	182	6.65163	0.12006	0.0997044
173402	Redlands	Inland Empire	San Bernardino	70	6.77282	0.113514	0.0871767
175053	Redlands	Inland Empire	San Bernardino	939	6.81166	0.112226	0.086841
175052	Redlands	Inland Empire	San Bernardino	1023	6.93111	0.110355	0.0917175
175878	Redlands	Inland Empire	San Bernardino	1313	7.04055	0.108629	0.108112
175051	Redlands	Inland Empire	San Bernardino	1201	7.10165	0.107249	0.0965065
173400	Redlands	Inland Empire	San Bernardino	9	6.85604	0.105667	0.0989888
175049	Redlands	Inland Empire	San Bernardino	118	6.99012	0.104525	0.0924295
176705	Redlands	Inland Empire	San Bernardino	1692	7.2507	0.103173	0.088569
180012	Redlands	Inland Empire	San Bernardino	46	7.5789	0.100196	0.0980248
175879	Redlands	Inland Empire	San Bernardino	1890	7.0387	0.0993926	0.0738582
176706	Redlands	Inland Empire	San Bernardino	1167	7.22352	0.0934704	0.0898433
175880	Redlands	Inland Empire	San Bernardino	1594	6.98059	0.0901838	0.0628253
176707	Redlands	Inland Empire	San Bernardino	967	7.19471	0.0890631	0.0890157
174232	Redlands	Inland Empire	San Bernardino	9	6.61144	0.0816667	0.0816856
174231	Redlands	Inland Empire	San Bernardino	160	6.53707	0.0806812	0.0621081
174224	Redlands	Inland Empire	San Bernardino	498	7.04087	0.0793333	0.0643131
175875	Redlands	Inland Empire	San Bernardino	26	7.12851	0.0516538	0.0488798
180016	Redlands	Inland Empire	San Bernardino	12	7.46142	0.016	0.016
184127	Rialto	Inland Empire	San Bernardino	354	6.82537	0.460113	0.453339
183299	Rialto	Inland Empire	San Bernardino	174	6.79149	0.38358	0.69491
175033	Rialto	Inland Empire	San Bernardino	3	7.14239	0.381333	0.534571
184126	Rialto	Inland Empire	San Bernardino	95	6.72524	0.369453	0.727566
183300	Rialto	Inland Empire	San Bernardino	373	6.82537	0.348123	0.596223
184128	Rialto	Inland Empire	San Bernardino	456	6.8653	0.314053	0.129271
185783	Rialto	Inland Empire	San Bernardino	43	6.82221	0.295	0.343444
185779	Rialto	Inland Empire	San Bernardino	224	6.58683	0.288129	0.391239
174208	Rialto	Inland Empire	San Bernardino	18	7.25786	0.287944	0.0547747
181647	Rialto	Inland Empire	San Bernardino	426	6.94591	0.286371	0.374131
183303	Rialto	Inland Empire	San Bernardino	477	6.96257	0.276836	0.357645
178342	Rialto	Inland Empire	San Bernardino	70	7.15802	0.2763	0.222483
184957	Rialto	Inland Empire	San Bernardino	270	6.92506	0.243626	0.29307
184955	Rialto	Inland Empire	San Bernardino	409	6.81415	0.242506	0.229473
184956	Rialto	Inland Empire	San Bernardino	710	6.87038	0.242421	0.320195
181648	Rialto	Inland Empire	San Bernardino	541	6.98608	0.222414	0.320437
177515	Rialto	Inland Empire	San Bernardino	53	7.17778	0.215698	0.315763
186606	Rialto	Inland Empire	San Bernardino	837	6.51683	0.214681	0.297474
179997	Rialto	Inland Empire	San Bernardino	356	7.13389	0.198708	0.222831
183302	Rialto	Inland Empire	San Bernardino	530	6.90904	0.196966	0.179966
180821	Rialto	Inland Empire	San Bernardino	378	7.01913	0.19696	0.271804
182475	Rialto	Inland Empire	San Bernardino	645	6.94796	0.194484	0.22521
184129	Rialto	Inland Empire	San Bernardino	410	6.91962	0.19148	0.17833
184131	Rialto	Inland Empire	San Bernardino	351	7.04244	0.185524	0.203127
179993	Rialto	Inland Empire	San Bernardino	683	6.98229	0.184783	0.174046
174207	Rialto	Inland Empire	San Bernardino	231	7.21818	0.183494	0.165621
179166	Rialto	Inland Empire	San Bernardino	272	6.98161	0.176963	0.197923
185782	Rialto	Inland Empire	San Bernardino	311	6.75615	0.17554	0.197244
179169	Rialto	Inland Empire	San Bernardino	592	7.13078	0.17309	0.140329
179995	Rialto	Inland Empire	San Bernardino	828	7.05167	0.171031	0.189549
180820	Rialto	Inland Empire	San Bernardino	348	6.94591	0.170181	0.254073
185780	Rialto	Inland Empire	San Bernardino	365	6.59435	0.166181	0.23246
183304	Rialto	Inland Empire	San Bernardino	494	7.00013	0.160091	0.178699
179994	Rialto	Inland Empire	San Bernardino	631	7.05167	0.153837	0.237694
175861	Rialto	Inland Empire	San Bernardino	44	7.17113	0.153091	0.134516
184958	Rialto	Inland Empire	San Bernardino	63	7.03155	0.140968	0.17903
179170	Rialto	Inland Empire	San Bernardino	141	7.1529	0.140752	0.115657
179168	Rialto	Inland Empire	San Bernardino	601	7.08332	0.138339	0.189814
186607	Rialto	Inland Empire	San Bernardino	889	6.55282	0.137457	0.155831
184132	Rialto	Inland Empire	San Bernardino	237	7.0522	0.133688	0.0813566
183305	Rialto	Inland Empire	San Bernardino	589	7.09971	0.132849	0.178078
182478	Rialto	Inland Empire	San Bernardino	759	7.13499	0.130163	0.161299
175034	Rialto	Inland Empire	San Bernardino	140	7.16506	0.130143	0.0903491
181651	Rialto	Inland Empire	San Bernardino	370	7.13499	0.127365	0.13304
180822	Rialto	Inland Empire	San Bernardino	495	7.06828	0.126426	0.118243
184130	Rialto	Inland Empire	San Bernardino	507	6.96205	0.125296	0.165332
182474	Rialto	Inland Empire	San Bernardino	596	6.91047	0.122131	0.135036
187433	Rialto	Inland Empire	San Bernardino	684	6.43248	0.120066	0.133908
178340	Rialto	Inland Empire	San Bernardino	191	7.06175	0.119827	0.131485
182476	Rialto	Inland Empire	San Bernardino	503	6.99438	0.119521	0.117356
185781	Rialto	Inland Empire	San Bernardino	190	6.69697	0.119505	0.139603
175860	Rialto	Inland Empire	San Bernardino	32	7.11867	0.118344	0.120835
179167	Rialto	Inland Empire	San Bernardino	719	7.04006	0.116097	0.13354
182477	Rialto	Inland Empire	San Bernardino	358	7.04159	0.114553	0.139231
176688	Rialto	Inland Empire	San Bernardino	186	7.16559	0.109823	0.129196
187434	Rialto	Inland Empire	San Bernardino	89	6.55282	0.109652	0.119505
186608	Rialto	Inland Empire	San Bernardino	275	6.63639	0.107167	0.118111
180824	Rialto	Inland Empire	San Bernardino	382	7.17045	0.105529	0.109804
179996	Rialto	Inland Empire	San Bernardino	453	7.10027	0.105219	0.110807
180823	Rialto	Inland Empire	San Bernardino	620	7.11473	0.103618	0.118313
183301	Rialto	Inland Empire	San Bernardino	172	6.86762	0.102116	0.0815257
176687	Rialto	Inland Empire	San Bernardino	99	7.16559	0.101444	0.0839592
181649	Rialto	Inland Empire	San Bernardino	458	7.03321	0.0988668	0.105974
178341	Rialto	Inland Empire	San Bernardino	390	7.10839	0.0948359	0.104709
181650	Rialto	Inland Empire	San Bernardino	334	7.07634	0.093524	0.107977
183306	Rialto	Inland Empire	San Bernardino	12	7.16459	0.0926667	0.100917
184954	Rialto	Inland Empire	San Bernardino	29	6.76668	0.0699655	0.060373
177514	Rialto	Inland Empire	San Bernardino	100	7.12981	0.06485	0.0389506
176689	Rialto	Inland Empire	San Bernardino	8	7.20102	0.051625	0.0501143
167578	Riverside	Inland Empire	Riverside	1	7.07647	0.975	0.975
165117	Riverside	Inland Empire	Riverside	96	6.6947	0.718063	0.449211
167580	Riverside	Inland Empire	Riverside	6	7.0155	0.678833	0.533962
165118	Riverside	Inland Empire	Riverside	23	6.72797	0.544783	0.642393
173382	Riverside	Inland Empire	Riverside	16	7.24669	0.480687	0.60078
165945	Riverside	Inland Empire	Riverside	268	6.71553	0.479922	0.521854
165944	Riverside	Inland Empire	Riverside	159	6.71885	0.451981	0.464538
166772	Riverside	Inland Empire	Riverside	139	6.70288	0.425209	0.43292
166771	Riverside	Inland Empire	Riverside	132	6.69152	0.405508	0.359051
166770	Riverside	Inland Empire	Riverside	691	6.78823	0.402336	0.564031
171730	Riverside	Inland Empire	Riverside	216	7.08229	0.364079	0.134422
164290	Riverside	Inland Empire	Riverside	89	6.6438	0.322067	0.461626
163459	Riverside	Inland Empire	Riverside	72	6.69266	0.312264	0.245104
167596	Riverside	Inland Empire	Riverside	476	6.91991	0.301769	0.326171
167597	Riverside	Inland Empire	Riverside	308	6.66865	0.299231	0.303811
162618	Riverside	Inland Empire	Riverside	636	7.09314	0.275915	0.226443
168423	Riverside	Inland Empire	Riverside	140	6.91577	0.26355	0.280161
162634	Riverside	Inland Empire	Riverside	550	6.64005	0.260551	0.243469
160971	Riverside	Inland Empire	Riverside	44	6.87821	0.256818	0.0689495
165115	Riverside	Inland Empire	Riverside	567	6.62791	0.25443	0.186411
164284	Riverside	Inland Empire	Riverside	255	6.87462	0.234439	0.13534
163445	Riverside	Inland Empire	Riverside	480	7.14796	0.227254	0.238775
170070	Riverside	Inland Empire	Riverside	437	7.14558	0.21419	0.237758
163451	Riverside	Inland Empire	Riverside	1398	7.08769	0.212311	0.182326
168412	Riverside	Inland Empire	Riverside	352	7.12497	0.209719	0.14433
164289	Riverside	Inland Empire	Riverside	115	6.6421	0.209409	0.102402
160965	Riverside	Inland Empire	Riverside	509	6.95852	0.209004	0.209749
165941	Riverside	Inland Empire	Riverside	48	6.72243	0.207333	0.208242
165114	Riverside	Inland Empire	Riverside	908	6.62805	0.206822	0.187628
164285	Riverside	Inland Empire	Riverside	226	6.77096	0.203	0.264749
161809	Riverside	Inland Empire	Riverside	697	6.5809	0.202242	0.241814
166753	Riverside	Inland Empire	Riverside	494	7.01497	0.20067	0.238157
162619	Riverside	Inland Empire	Riverside	1045	7.13641	0.199084	0.256165
172555	Riverside	Inland Empire	Riverside	554	7.21793	0.198157	0.170512
172553	Riverside	Inland Empire	Riverside	571	7.21441	0.197816	0.270825
163460	Riverside	Inland Empire	Riverside	365	6.67463	0.19509	0.213072
161806	Riverside	Inland Empire	Riverside	344	6.61444	0.193256	0.196842
168413	Riverside	Inland Empire	Riverside	296	7.17211	0.171615	0.153422
162633	Riverside	Inland Empire	Riverside	602	6.6715	0.169889	0.143214
163462	Riverside	Inland Empire	Riverside	22	6.59083	0.168136	0.171905
166757	Riverside	Inland Empire	Riverside	270	7.16177	0.168056	0.13248
162636	Riverside	Inland Empire	Riverside	559	6.55868	0.167792	0.186545
168424	Riverside	Inland Empire	Riverside	15	6.76452	0.164533	0.192725
162621	Riverside	Inland Empire	Riverside	706	7.14032	0.163489	0.118354
166751	Riverside	Inland Empire	Riverside	79	6.80935	0.161013	0.150085
171726	Riverside	Inland Empire	Riverside	1196	7.21441	0.15972	0.174024
162617	Riverside	Inland Empire	Riverside	548	6.97314	0.15723	0.138789
163461	Riverside	Inland Empire	Riverside	303	6.63133	0.154353	0.0433626
172554	Riverside	Inland Empire	Riverside	723	7.22603	0.153279	0.153216
165925	Riverside	Inland Empire	Riverside	343	6.76026	0.153181	0.13029
167586	Riverside	Inland Empire	Riverside	1304	7.12231	0.152577	0.195804
164288	Riverside	Inland Empire	Riverside	991	6.64979	0.152554	0.11716
165933	Riverside	Inland Empire	Riverside	1834	7.15377	0.15096	0.120758
164286	Riverside	Inland Empire	Riverside	384	6.7136	0.149966	0.147108
165099	Riverside	Inland Empire	Riverside	556	7.10921	0.147829	0.129715
168420	Riverside	Inland Empire	Riverside	989	7.05	0.14693	0.150662
163457	Riverside	Inland Empire	Riverside	96	6.86093	0.145781	0.114803
171725	Riverside	Inland Empire	Riverside	544	7.22408	0.145061	0.172525
160151	Riverside	Inland Empire	Riverside	106	6.58917	0.142349	0.135227
165100	Riverside	Inland Empire	Riverside	461	7.14039	0.139909	0.144658
164271	Riverside	Inland Empire	Riverside	958	6.98911	0.139605	0.126849
167590	Riverside	Inland Empire	Riverside	736	7.14487	0.13692	0.134999
170899	Riverside	Inland Empire	Riverside	1732	7.18356	0.136792	0.0988574
167594	Riverside	Inland Empire	Riverside	711	6.99151	0.136496	0.111472
167583	Riverside	Inland Empire	Riverside	378	7.17057	0.135992	0.0951553
165110	Riverside	Inland Empire	Riverside	404	7.01599	0.134683	0.101648
165932	Riverside	Inland Empire	Riverside	1609	7.16091	0.134495	0.154774
161808	Riverside	Inland Empire	Riverside	922	6.5717	0.134311	0.0987997
171727	Riverside	Inland Empire	Riverside	717	7.18956	0.134093	0.159467
170078	Riverside	Inland Empire	Riverside	272	6.97515	0.133713	0.126946
168411	Riverside	Inland Empire	Riverside	11	7.14703	0.133636	0.05
161794	Riverside	Inland Empire	Riverside	557	7.11303	0.133282	0.137069
160980	Riverside	Inland Empire	Riverside	581	6.61558	0.132702	0.101221
166755	Riverside	Inland Empire	Riverside	950	7.09393	0.130559	0.136048
166759	Riverside	Inland Empire	Riverside	1160	7.16187	0.129896	0.147348
168419	Riverside	Inland Empire	Riverside	995	7.12217	0.129151	0.112115
168422	Riverside	Inland Empire	Riverside	805	7.0407	0.127138	0.132148
164272	Riverside	Inland Empire	Riverside	784	7.10921	0.126654	0.123286
160150	Riverside	Inland Empire	Riverside	116	6.59583	0.125914	0.113265
166768	Riverside	Inland Empire	Riverside	297	6.90738	0.12569	0.068616
160978	Riverside	Inland Empire	Riverside	471	6.62238	0.125614	0.119074
162630	Riverside	Inland Empire	Riverside	61	6.81405	0.125508	0.116034
170897	Riverside	Inland Empire	Riverside	242	7.1743	0.124851	0.147744
170076	Riverside	Inland Empire	Riverside	818	7.08197	0.12459	0.113944
161791	Riverside	Inland Empire	Riverside	477	7.14311	0.124264	0.155311
165936	Riverside	Inland Empire	Riverside	1767	7.0728	0.122877	0.13173
165109	Riverside	Inland Empire	Riverside	935	7.05056	0.122569	0.11407
161792	Riverside	Inland Empire	Riverside	520	6.95852	0.122177	0.107314
165940	Riverside	Inland Empire	Riverside	650	6.81567	0.122	0.105751
162622	Riverside	Inland Empire	Riverside	930	7.12184	0.121785	0.0919061
161807	Riverside	Inland Empire	Riverside	912	6.61457	0.120626	0.111498
172557	Riverside	Inland Empire	Riverside	86	7.17031	0.118686	0.0753797
166760	Riverside	Inland Empire	Riverside	1097	7.16675	0.117986	0.132462
164279	Riverside	Inland Empire	Riverside	785	7.1109	0.117703	0.106875
160967	Riverside	Inland Empire	Riverside	285	7.00843	0.117232	0.11601
162623	Riverside	Inland Empire	Riverside	1530	7.10846	0.116734	0.109534
164273	Riverside	Inland Empire	Riverside	375	7.16257	0.116133	0.0944406
165112	Riverside	Inland Empire	Riverside	286	6.88452	0.115766	0.121436
164282	Riverside	Inland Empire	Riverside	1154	7.02339	0.115615	0.104149
160964	Riverside	Inland Empire	Riverside	370	7.07794	0.115278	0.289665
160977	Riverside	Inland Empire	Riverside	352	6.68654	0.114872	0.088448
167593	Riverside	Inland Empire	Riverside	1746	6.96632	0.113912	0.0948266
164287	Riverside	Inland Empire	Riverside	843	6.67887	0.11297	0.0813468
160968	Riverside	Inland Empire	Riverside	97	6.98358	0.111784	0.109572
165104	Riverside	Inland Empire	Riverside	1620	7.14355	0.111243	0.0976422
169242	Riverside	Inland Empire	Riverside	215	7.16774	0.110814	0.0933437
165934	Riverside	Inland Empire	Riverside	1131	7.1383	0.110504	0.129336
163458	Riverside	Inland Empire	Riverside	26	6.71641	0.110308	0.137624
166758	Riverside	Inland Empire	Riverside	526	7.16652	0.110272	0.12376
173381	Riverside	Inland Empire	Riverside	76	7.24669	0.110263	0.0974607
162635	Riverside	Inland Empire	Riverside	157	6.58052	0.110248	0.105531
162629	Riverside	Inland Empire	Riverside	148	6.87541	0.109716	0.110589
167582	Riverside	Inland Empire	Riverside	497	7.144	0.109471	0.0911641
165929	Riverside	Inland Empire	Riverside	848	7.14648	0.108862	0.105194
166765	Riverside	Inland Empire	Riverside	947	6.984	0.108724	0.100371
165939	Riverside	Inland Empire	Riverside	596	6.88452	0.108629	0.0800007
160981	Riverside	Inland Empire	Riverside	103	6.57819	0.107816	0.0883775
169246	Riverside	Inland Empire	Riverside	1384	7.12217	0.107341	0.0978781
165102	Riverside	Inland Empire	Riverside	625	7.1172	0.107322	0.0874802
170900	Riverside	Inland Empire	Riverside	563	7.15209	0.107021	0.100811
165103	Riverside	Inland Empire	Riverside	654	7.15899	0.106515	0.107483
165926	Riverside	Inland Empire	Riverside	421	7.05981	0.106283	0.119231
164278	Riverside	Inland Empire	Riverside	807	7.11477	0.106037	0.0991331
169250	Riverside	Inland Empire	Riverside	639	6.98856	0.105822	0.115013
160966	Riverside	Inland Empire	Riverside	204	6.79741	0.103549	0.0795031
165930	Riverside	Inland Empire	Riverside	1064	7.16177	0.103501	0.113566
163449	Riverside	Inland Empire	Riverside	618	7.15499	0.102877	0.114482
164274	Riverside	Inland Empire	Riverside	501	7.15941	0.102347	0.100586
164283	Riverside	Inland Empire	Riverside	930	6.9664	0.101599	0.0967198
169247	Riverside	Inland Empire	Riverside	1005	7.11876	0.101562	0.109837
170074	Riverside	Inland Empire	Riverside	953	7.10661	0.101448	0.097702
163456	Riverside	Inland Empire	Riverside	592	6.95648	0.101419	0.0943155
168414	Riverside	Inland Empire	Riverside	664	7.17211	0.10073	0.0883326
167587	Riverside	Inland Empire	Riverside	1163	7.15833	0.100433	0.103545
165101	Riverside	Inland Empire	Riverside	461	7.13169	0.100215	0.0908125
167588	Riverside	Inland Empire	Riverside	1742	7.15175	0.100174	0.0900873
166761	Riverside	Inland Empire	Riverside	1764	7.15175	0.0998917	0.104027
160979	Riverside	Inland Empire	Riverside	668	6.58944	0.0997305	0.132831
166763	Riverside	Inland Empire	Riverside	671	7.10539	0.0994069	0.103261
166767	Riverside	Inland Empire	Riverside	592	6.82726	0.0993919	0.0896255
160152	Riverside	Inland Empire	Riverside	7	6.64571	0.0987143	0.0890654
166752	Riverside	Inland Empire	Riverside	544	7.00157	0.0986507	0.0867553
165937	Riverside	Inland Empire	Riverside	1581	7.01472	0.0983536	0.0818824
165105	Riverside	Inland Empire	Riverside	854	7.14115	0.0983244	0.0907406
165928	Riverside	Inland Empire	Riverside	725	7.1063	0.0982676	0.0958274
165931	Riverside	Inland Empire	Riverside	1375	7.16622	0.098224	0.105463
171729	Riverside	Inland Empire	Riverside	408	7.16387	0.0981324	0.0638071
160153	Riverside	Inland Empire	Riverside	61	6.61972	0.098	0.0962559
170904	Riverside	Inland Empire	Riverside	258	6.97419	0.0978023	0.0765624
163448	Riverside	Inland Empire	Riverside	595	7.16625	0.0974723	0.137878
169251	Riverside	Inland Empire	Riverside	465	6.83078	0.0972559	0.122402
170075	Riverside	Inland Empire	Riverside	533	7.08197	0.0970675	0.0666634
166754	Riverside	Inland Empire	Riverside	400	7.07342	0.0966025	0.107822
165927	Riverside	Inland Empire	Riverside	340	7.10536	0.0961412	0.0916365
170898	Riverside	Inland Empire	Riverside	1793	7.10485	0.0957557	0.0827362
170077	Riverside	Inland Empire	Riverside	1076	6.98856	0.0955846	0.10521
165097	Riverside	Inland Empire	Riverside	122	6.86448	0.0951311	0.0914281
166766	Riverside	Inland Empire	Riverside	1362	6.86964	0.0951057	0.0926162
166762	Riverside	Inland Empire	Riverside	992	7.12152	0.0950403	0.102507
166756	Riverside	Inland Empire	Riverside	515	7.14451	0.0950272	0.0900584
167589	Riverside	Inland Empire	Riverside	1253	7.14283	0.0942889	0.0775059
165943	Riverside	Inland Empire	Riverside	7	6.72213	0.0942857	0.0572846
163454	Riverside	Inland Empire	Riverside	457	7.05211	0.0939475	0.078414
167592	Riverside	Inland Empire	Riverside	1933	7.06504	0.0939369	0.0887619
168421	Riverside	Inland Empire	Riverside	550	7.08236	0.0937436	0.0723174
163455	Riverside	Inland Empire	Riverside	1002	6.97399	0.0931737	0.0789007
165935	Riverside	Inland Empire	Riverside	704	7.10206	0.093125	0.10155
170902	Riverside	Inland Empire	Riverside	583	7.1161	0.0919434	0.079951
165108	Riverside	Inland Empire	Riverside	914	7.08488	0.0918939	0.094956
168415	Riverside	Inland Empire	Riverside	1338	7.16444	0.0915052	0.0970415
170071	Riverside	Inland Empire	Riverside	1875	7.16692	0.0907205	0.0787643
165938	Riverside	Inland Empire	Riverside	131	6.85117	0.090626	0.0770431
164281	Riverside	Inland Empire	Riverside	496	7.08488	0.0905484	0.0862349
163447	Riverside	Inland Empire	Riverside	919	7.16172	0.0902753	0.0819157
169244	Riverside	Inland Empire	Riverside	911	7.15887	0.0896279	0.100844
169243	Riverside	Inland Empire	Riverside	989	7.15937	0.0885865	0.0780474
170903	Riverside	Inland Empire	Riverside	708	7.03706	0.0885042	0.0791576
165113	Riverside	Inland Empire	Riverside	485	6.74654	0.088501	0.0605239
162628	Riverside	Inland Empire	Riverside	142	6.84831	0.088331	0.0754999
164276	Riverside	Inland Empire	Riverside	1102	7.14459	0.0880935	0.0937736
162620	Riverside	Inland Empire	Riverside	724	7.14809	0.0878398	0.0824992
160154	Riverside	Inland Empire	Riverside	11	6.60524	0.0872727	0.0716316
169248	Riverside	Inland Empire	Riverside	485	7.09382	0.0871979	0.0707423
167591	Riverside	Inland Empire	Riverside	1737	7.09457	0.0865809	0.0813017
165107	Riverside	Inland Empire	Riverside	455	7.11373	0.0864945	0.0760831
161800	Riverside	Inland Empire	Riverside	107	6.88214	0.0858037	0.098209
164277	Riverside	Inland Empire	Riverside	868	7.1367	0.0853756	0.0744903
173380	Riverside	Inland Empire	Riverside	40	7.23337	0.08515	0.0716079
161793	Riverside	Inland Empire	Riverside	691	7.06562	0.0847771	0.0917347
170073	Riverside	Inland Empire	Riverside	926	7.12323	0.0829114	0.0789058
167581	Riverside	Inland Empire	Riverside	215	7.08182	0.0827721	0.0568002
166764	Riverside	Inland Empire	Riverside	2093	7.08325	0.0824118	0.0712076
163453	Riverside	Inland Empire	Riverside	379	7.06622	0.0817678	0.0691579
161795	Riverside	Inland Empire	Riverside	745	7.07826	0.0811839	0.068571
168418	Riverside	Inland Empire	Riverside	829	7.10495	0.0811435	0.0745016
163446	Riverside	Inland Empire	Riverside	1229	7.15966	0.0811383	0.0819477
163450	Riverside	Inland Empire	Riverside	665	7.10846	0.0796962	0.0665922
163444	Riverside	Inland Empire	Riverside	311	6.98423	0.0794341	0.0855838
169245	Riverside	Inland Empire	Riverside	755	7.15887	0.0784861	0.0721457
168417	Riverside	Inland Empire	Riverside	1612	7.14985	0.0775192	0.0747952
171728	Riverside	Inland Empire	Riverside	381	7.18478	0.0774042	0.0632061
165106	Riverside	Inland Empire	Riverside	1327	7.12595	0.0760987	0.0804029
164275	Riverside	Inland Empire	Riverside	324	7.1254	0.075929	0.0737921
170072	Riverside	Inland Empire	Riverside	1482	7.16189	0.0753131	0.0677096
169249	Riverside	Inland Empire	Riverside	37	7.06811	0.0752432	0.0897601
168416	Riverside	Inland Empire	Riverside	1955	7.15592	0.0751136	0.0596995
172556	Riverside	Inland Empire	Riverside	272	7.1975	0.0748051	0.0648493
165098	Riverside	Inland Empire	Riverside	314	6.91497	0.0743854	0.0759814
167595	Riverside	Inland Empire	Riverside	522	7.0203	0.0727356	0.0590446
160969	Riverside	Inland Empire	Riverside	87	6.96491	0.0724023	0.0573935
166769	Riverside	Inland Empire	Riverside	15	6.90738	0.0722	0.0717984
167585	Riverside	Inland Empire	Riverside	331	7.1523	0.0704653	0.072535
164280	Riverside	Inland Empire	Riverside	817	7.10174	0.0702485	0.0639896
170905	Riverside	Inland Empire	Riverside	78	6.73025	0.0698462	0.100643
163452	Riverside	Inland Empire	Riverside	746	7.0761	0.0697641	0.0607831
162627	Riverside	Inland Empire	Riverside	404	6.99066	0.0691832	0.0604463
170901	Riverside	Inland Empire	Riverside	222	7.13952	0.0681396	0.0522062
162624	Riverside	Inland Empire	Riverside	482	7.05025	0.0646141	0.0632843
162632	Riverside	Inland Empire	Riverside	50	6.69314	0.06022	0.0518482
161796	Riverside	Inland Empire	Riverside	359	7.06044	0.0599972	0.0577265
162626	Riverside	Inland Empire	Riverside	851	7.02206	0.0594865	0.0636009
161797	Riverside	Inland Empire	Riverside	132	6.95234	0.0583636	0.0549052
167584	Riverside	Inland Empire	Riverside	122	7.16281	0.0546393	0.057119
161799	Riverside	Inland Empire	Riverside	865	6.98392	0.0537607	0.0527641
162625	Riverside	Inland Empire	Riverside	436	7.03169	0.0535321	0.0549917
161798	Riverside	Inland Empire	Riverside	169	6.93211	0.0510355	0.050983
168410	Riverside	Inland Empire	Riverside	1	7.1767	0.05	0.05
165111	Riverside	Inland Empire	Riverside	24	6.93521	0.0291667	0.0350907
176623	Rosemead	Inland Empire	Los Angeles	137	7.17415	0.246591	0.458242
176622	Rosemead	Inland Empire	Los Angeles	506	7.17415	0.21496	0.311783
176620	Rosemead	Inland Empire	Los Angeles	433	7.05767	0.162577	0.232393
178276	Rosemead	Inland Empire	Los Angeles	537	7.17212	0.159337	0.252462
177451	Rosemead	Inland Empire	Los Angeles	614	7.23314	0.148792	0.279462
177449	Rosemead	Inland Empire	Los Angeles	429	7.17403	0.146319	0.195519
178278	Rosemead	Inland Empire	Los Angeles	263	7.22463	0.135312	0.21954
178277	Rosemead	Inland Empire	Los Angeles	845	7.19532	0.133146	0.154671
177450	Rosemead	Inland Empire	Los Angeles	756	7.20322	0.132721	0.147689
175796	Rosemead	Inland Empire	Los Angeles	361	7.16069	0.131241	0.146373
175794	Rosemead	Inland Empire	Los Angeles	337	6.9619	0.127911	0.151842
176621	Rosemead	Inland Empire	Los Angeles	690	7.12135	0.109672	0.131156
175793	Rosemead	Inland Empire	Los Angeles	318	6.92111	0.0986258	0.0969973
175795	Rosemead	Inland Empire	Los Angeles	386	7.08363	0.0918109	0.0895179
188275	San Bernardino	Inland Empire	San Bernardino	7	7.35023	0.973	0.973
176696	San Bernardino	Inland Empire	San Bernardino	153	7.28416	0.970588	0.970012
185799	San Bernardino	Inland Empire	San Bernardino	1	7.57705	0.969	0.969
187448	San Bernardino	Inland Empire	San Bernardino	59	7.47123	0.851034	0.793953
177523	San Bernardino	Inland Empire	San Bernardino	27	7.44692	0.800593	0.857491
189099	San Bernardino	Inland Empire	San Bernardino	9	6.97574	0.682222	0.615406
187449	San Bernardino	Inland Empire	San Bernardino	6	7.43177	0.658167	0.506745
180832	San Bernardino	Inland Empire	San Bernardino	16	7.6734	0.572625	0.56587
177524	San Bernardino	Inland Empire	San Bernardino	90	7.48121	0.4974	0.253255
181659	San Bernardino	Inland Empire	San Bernardino	127	7.67686	0.48485	0.47793
185797	San Bernardino	Inland Empire	San Bernardino	123	7.59208	0.460724	0.566031
179178	San Bernardino	Inland Empire	San Bernardino	21	7.60041	0.413762	0.279328
178351	San Bernardino	Inland Empire	San Bernardino	475	7.52645	0.413594	0.195891
178350	San Bernardino	Inland Empire	San Bernardino	41	7.50505	0.411683	0.382278
185796	San Bernardino	Inland Empire	San Bernardino	28	7.63533	0.370357	0.212986
187441	San Bernardino	Inland Empire	San Bernardino	80	7.02679	0.345562	0.269878
189095	San Bernardino	Inland Empire	San Bernardino	267	6.93452	0.345562	0.322806
188268	San Bernardino	Inland Empire	San Bernardino	392	6.99359	0.319727	0.297032
187446	San Bernardino	Inland Empire	San Bernardino	779	7.37956	0.314416	0.340389
186622	San Bernardino	Inland Empire	San Bernardino	411	7.56605	0.297484	0.238422
187440	San Bernardino	Inland Empire	San Bernardino	23	6.97669	0.286391	0.25251
181658	San Bernardino	Inland Empire	San Bernardino	392	7.62973	0.283367	0.238495
187442	San Bernardino	Inland Empire	San Bernardino	377	7.07482	0.283324	0.196494
190748	San Bernardino	Inland Empire	San Bernardino	203	6.65479	0.282079	0.261346
184973	San Bernardino	Inland Empire	San Bernardino	376	7.59142	0.278992	0.311318
188271	San Bernardino	Inland Empire	San Bernardino	425	7.22406	0.275261	0.34698
187443	San Bernardino	Inland Empire	San Bernardino	414	7.01895	0.27001	0.314571
188269	San Bernardino	Inland Empire	San Bernardino	449	6.99359	0.267537	0.258759
185795	San Bernardino	Inland Empire	San Bernardino	155	7.58927	0.258619	0.219256
189922	San Bernardino	Inland Empire	San Bernardino	165	6.79827	0.247448	0.260073
189096	San Bernardino	Inland Empire	San Bernardino	173	6.97462	0.232867	0.30302
[truncated: 7,342 more rows]

## Sheet: Data 5
Supplementary Data 5. Subset of 832 grids that were independently monitored for FD–ISHB across its known infested and non-infested geographic range and used to test the model.
grid_ID	Grid_ISHB	infested_range	wpS.density	wpS.ba	gens	place	cz	co	n_trees	source
513673	0	out	0.346178	0.436265	3.62701	Oakland	Northern California Coast	Alameda	545	trap_program
518625	0	out	0.250454	0.291938	3.34579	Oakland	Northern California Coast	Alameda	648	trap_program
518631	0	out	0.21616	0.246111	3.47232	Oakland	Northern California Coast	Alameda	669	trap_program
518633	0	out	0.0430276	0.0230829	3.16907	Oakland	Northern California Coast	Alameda	181	trap_program
520279	0	out	0.318327	0.362672	3.42854	Oakland	Northern California Coast	Alameda	1647	trap_program
521112	0	out	0.0395714	0.049	2.97394	Oakland	Northern California Coast	Alameda	7	trap_program
526067	0	out	0.263815	0.244136	3.50699	Berkeley	Northern California Coast	Alameda	633	trap_program
526068	0	out	0.328845	0.251899	3.45014	Berkeley	Northern California Coast	Alameda	142	trap_program
405572	0	out	0.753635	NA	6.74739	Reedley	Inland Valleys	Fresno	126	trap_program
408053	0	out	0.158067	NA	6.77685	Reedley	Inland Valleys	Fresno	179	trap_program
419630	0	out	0.98	NA	7.00591	Centerville	Inland Valleys	Fresno	1	trap_program
432012	0	out	0.328581	0.408145	6.57942	Fresno	Inland Valleys	Fresno	432	trap_program
379079	0	out	0.128	NA	6.58796	Lemoore	Inland Valleys	Kings	5	trap_program
140403	0	out	0.0891441	0.0769798	10.2279	La Quinta	Southwest Desert	Riverside	472	trap_program
151315	0	out	0.217815	0.20611	10.4287	NA	Southwest Desert	Riverside	232	trap_program
153628	0	out	0.180444	0.193451	10.2671	Palm Desert	Southwest Desert	Riverside	27	trap_program
154443	0	out	0.07714	0.0753856	9.93301	Palm Springs	Southwest Desert	Riverside	100	trap_program
154444	0	out	0.153571	0.0946239	10.1221	Cathedral City	Southwest Desert	Riverside	7	trap_program
483068	0	out	0.275	0.275	3.63812	Ladera	Northern California Coast	San Mateo	1	trap_program
207076	0	out	0.141021	0.129059	4.93922	Santa Barbara	Southern California Coast	Santa Barbara	140	eskalen_lab_pshb_monitoring
208715	0	out	0.181611	0.184006	4.77224	Goleta	Southern California Coast	Santa Barbara	36	eskalen_lab_pshb_monitoring
467374	0	out	0.345497	0.353813	4.28216	Los Gatos	Northern California Coast	Santa Clara	1218	eskalen_lab_pshb_monitoring
464892	0	out	0.348581	0.315787	3.95776	Los Gatos	Northern California Coast	Santa Clara	62	trap_program
465719	0	out	0.29692	0.315767	3.95776	Los Gatos	Northern California Coast	Santa Clara	274	trap_program
465720	0	out	0.220892	0.250874	4.09001	Los Gatos	Northern California Coast	Santa Clara	600	trap_program
465722	0	out	0.420801	0.505477	4.07947	Los Gatos	Northern California Coast	Santa Clara	267	trap_program
468196	0	out	0.184926	0.0788388	3.66557	Saratoga	Inland Valleys	Santa Clara	27	trap_program
471512	0	out	0.222709	0.227746	4.41539	Campbell	Northern California Coast	Santa Clara	289	trap_program
471523	0	out	0.157939	0.166786	4.41405	San Jose	Northern California Coast	Santa Clara	1147	trap_program
472339	0	out	0.427447	0.507774	4.42352	Campbell	Northern California Coast	Santa Clara	407	trap_program
472340	0	out	0.235995	0.227179	4.44165	Campbell	Northern California Coast	Santa Clara	430	trap_program
485554	0	out	0.477381	0.604418	4.02668	Palo Alto	Northern California Coast	Santa Clara	2317	trap_program
441732	0	out	0.142594	0.0788033	3.68041	Santa Cruz	Northern California Coast	Santa Cruz	887	eskalen_lab_pshb_monitoring
445864	0	out	0.0886119	0.0366169	3.50143	Santa Cruz	Northern California Coast	Santa Cruz	2332	eskalen_lab_pshb_monitoring
445865	0	out	0.112022	0.0472602	3.46413	Santa Cruz	Northern California Coast	Santa Cruz	371	eskalen_lab_pshb_monitoring
459931	0	out	0.016	NA	3.51	Santa Cruz	Northern California Coast	Santa Cruz	1	monitoring
587221	0	out	0.5481	0.381663	4.2449	Windsor	Inland Valleys	Sonoma	10	trap_program
152621	1	in	0.165797	0.154366	5.35405	Carson	Southern California Coast	Los Angeles	580	monitoring
152639	1	in	0.177035	0.19093	6.0176	Long Beach	Southern California Coast	Los Angeles	7607	monitoring
153465	1	in	0.242213	0.235463	6.01714	Long Beach	Southern California Coast	Los Angeles	1238	monitoring
153466	1	in	0.259901	0.244199	6.06906	Long Beach	Southern California Coast	Los Angeles	2460	monitoring
154292	1	in	0.168168	0.146742	6.05795	Long Beach	Southern California Coast	Los Angeles	1288	monitoring
158427	1	in	0.0944646	0.109489	6.36729	Cerritos	Southern California Coast	Los Angeles	99	monitoring
159247	1	in	0.0996512	0.092714	6.02644	Long Beach	Southern California Coast	Los Angeles	324	monitoring
159259	1	in	0.142978	0.125904	6.61185	Cerritos	Southern California Coast	Los Angeles	600	monitoring
160072	1	in	0.142415	0.194056	6.02612	East Rancho Dominguez	Southern California Coast	Los Angeles	624	monitoring
162537	1	in	0.0943478	0.0904323	5.47255	Del Aire	Southern California Coast	Los Angeles	253	monitoring
163384	1	in	0.172497	0.207757	6.31685	Downey	Southern California Coast	Los Angeles	286	monitoring
164192	1	in	0.281559	0.0923933	5.61165	Lennox	Southern California Coast	Los Angeles	263	monitoring
165841	0	in	0.0783333	0.0783333	5.49497	Los Angeles	Southern California Coast	Los Angeles	3	eskalen_lab_pshb_monitoring
165861	1	in	0.101741	0.107815	6.2525	South Gate	Southern California Coast	Los Angeles	552	monitoring
165882	1	in	0.141143	0.145526	6.84878	Whittier	Southern California Coast	Los Angeles	259	monitoring
166667	0	in	0.114706	0.113508	5.52211	Los Angeles	Southern California Coast	Los Angeles	34	eskalen_lab_pshb_monitoring
166696	1	in	0.121368	0.135319	6.67499	Pico Rivera	Southern California Coast	Los Angeles	370	monitoring
166708	1	in	0.08425	0.0699748	6.73409	Whittier	Southern California Coast	Los Angeles	40	monitoring
167493	0	in	0.124575	0.1109	5.57287	Los Angeles	Southern California Coast	Los Angeles	887	eskalen_lab_pshb_monitoring
167523	1	in	0.0948105	0.0868922	6.707	Pico Rivera	Southern California Coast	Los Angeles	496	monitoring
168319	0	in	0.0935906	0.092848	5.57752	Los Angeles	Southern California Coast	Los Angeles	403	eskalen_lab_pshb_monitoring
168351	1	in	0.107354	0.11527	6.78522	Pico Rivera	Southern California Coast	Los Angeles	590	monitoring
168361	1	in	0.0643827	0.0719842	6.55301	Hacienda Heights	Inland Empire	Los Angeles	81	monitoring
168362	1	in	0.0950909	0.0918434	6.52793	Hacienda Heights	Inland Empire	Los Angeles	132	monitoring
169145	0	in	0.181737	0.188165	5.61251	Los Angeles	Southern California Coast	Los Angeles	38	eskalen_lab_pshb_monitoring
169178	1	in	0.13856	0.193121	6.8604	Pico Rivera	Southern California Coast	Los Angeles	688	monitoring
169183	1	in	0.142136	0.138811	6.95414	Whittier	Southern California Coast	Los Angeles	1341	monitoring
169188	1	in	0.0674608	0.0513251	6.51927	Hacienda Heights	Inland Empire	Los Angeles	204	monitoring
169189	1	in	0.105781	0.113538	6.66076	Hacienda Heights	Inland Empire	Los Angeles	306	monitoring
171663	1	in	0.172667	0.084207	7.06041	NA	Southern California Coast	Los Angeles	42	monitoring
173268	0	in	0.069	0.069	5.74238	Topanga	Southern California Coast	Los Angeles	4	eskalen_lab_pshb_monitoring
173283	1	in	0.0819024	0.0771595	5.8381	Los Angeles	Southern California Coast	Los Angeles	82	eskalen_lab_pshb_monitoring
174100	0	in	0.119078	0.0967564	5.74036	Los Angeles	Southern California Coast	Los Angeles	141	eskalen_lab_pshb_monitoring
174953	1	in	0.338363	0.191554	6.38693	Los Angeles	Southern California Coast	Los Angeles	753	monitoring
175762	1	in	0.0985	0.0946337	5.8994	Los Angeles	Southern California Coast	Los Angeles	8	monitoring
175821	1	in	0.229079	0.402824	6.87118	Pomona	Inland Empire	Los Angeles	190	monitoring
176627	1	in	0.184056	0.195436	7.23411	El Monte	Inland Empire	Los Angeles	357	monitoring
176640	1	in	0.216075	0.22964	7.0958	West Covina	Inland Empire	Los Angeles	651	monitoring
176646	1	in	0.146638	0.12788	6.67191	NA	Inland Empire	Los Angeles	1093	monitoring
176652	1	in	0.227782	0.243238	6.82777	Pomona	Inland Empire	Los Angeles	913	monitoring
177392	0	in	0.0774	0.085648	5.62258	NA	Southern California Coast	Los Angeles	10	monitoring
177401	1	in	0.16583	0.154201	5.63536	Topanga	Southern California Coast	Los Angeles	176	eskalen_lab_pshb_monitoring
177402	1	in	0.214622	0.1907	5.71354	Topanga	Southern California Coast	Los Angeles	37	eskalen_lab_pshb_monitoring
177467	1	in	0.122444	0.102521	7.12702	Covina	Inland Empire	Los Angeles	331	monitoring
177479	1	in	0.135857	0.136504	6.81483	Pomona	Inland Empire	Los Angeles	3524	monitoring
177483	0	in	0.181669	0.197983	6.77664	Pomona	Inland Empire	Los Angeles	577	trap_program
178261	1	in	0.097	0.097	6.40623	Los Angeles	Southern California Coast	Los Angeles	1	monitoring
178262	1	in	0.113683	0.0624673	6.44607	Los Angeles	Southern California Coast	Los Angeles	41	eskalen_lab_pshb_monitoring
178263	1	in	0.169623	0.193596	6.69487	Los Angeles	Southern California Coast	Los Angeles	69	eskalen_lab_pshb_monitoring
178306	1	in	0.157368	0.154222	6.77165	Pomona	Inland Empire	Los Angeles	868	monitoring
179089	0	in	0.1765	0.199204	6.58995	Los Angeles	Inland Empire	Los Angeles	2	eskalen_lab_pshb_monitoring
179090	0	in	0.0895	0.0799778	6.71393	Los Angeles	Southern California Coast	Los Angeles	4	eskalen_lab_pshb_monitoring
179091	0	in	0.107714	0.107497	6.58722	Los Angeles	Inland Empire	Los Angeles	7	eskalen_lab_pshb_monitoring
179883	0	in	0.264386	0.190759	5.80491	Topanga	Southern California Coast	Los Angeles	88	eskalen_lab_pshb_monitoring
179914	1	in	0.0735	0.0500694	6.48637	Los Angeles	Southern California Coast	Los Angeles	2	eskalen_lab_pshb_monitoring
180709	0	in	0.240136	0.29024	5.78728	Topanga	Southern California Coast	Los Angeles	66	eskalen_lab_pshb_monitoring
180710	0	in	0.124806	0.0905997	5.88301	Topanga	Southern California Coast	Los Angeles	36	eskalen_lab_pshb_monitoring
180740	0	in	0.0877143	0.06716	6.63135	Los Angeles	Southern California Coast	Los Angeles	7	eskalen_lab_pshb_monitoring
180741	1	in	0.175988	0.121747	6.66553	Glendale	Inland Empire	Los Angeles	166	eskalen_lab_pshb_monitoring
180754	1	in	0.201571	0.244668	7.05423	San Marino	Inland Empire	Los Angeles	929	lacf
180791	1	in	0.309874	0.394133	6.56507	Claremont	Inland Empire	Los Angeles	876	monitoring
181568	0	in	0.163089	0.141293	6.70165	Glendale	Inland Empire	Los Angeles	1005	eskalen_lab_pshb_monitoring
181577	1	in	0.225116	0.226516	6.79772	South Pasadena	Inland Empire	Los Angeles	731	monitoring
181581	1	in	0.163852	0.159138	7.03291	San Marino	Inland Empire	Los Angeles	628	monitoring
182363	0	in	0.118645	0.126843	5.91209	Topanga	Southern California Coast	Los Angeles	169	eskalen_lab_pshb_monitoring
182401	1	in	0.771625	0.924716	6.69866	Los Angeles	Inland Empire	Los Angeles	8	monitoring
182407	1	in	0.322599	0.400854	6.85695	San Marino	Inland Empire	Los Angeles	182	monitoring
182408	1	in	0.160779	0.190275	6.9696	San Marino	Inland Empire	Los Angeles	280	monitoring
182436	1	in	0.248407	0.354933	6.80887	San Dimas	Inland Empire	Los Angeles	248	monitoring
182437	1	in	0.370913	0.314144	6.72574	San Dimas	Inland Empire	Los Angeles	583	lacf
182438	1	in	0.207908	0.2052	6.72574	La Verne	Inland Empire	Los Angeles	706	eskalen_lab_pshb_monitoring
183187	1	in	0.377047	0.288109	5.91991	Calabasas	Southern California Coast	Los Angeles	190	lacf
183189	1	in	0.22088	0.256912	6.00955	Calabasas	Southern California Coast	Los Angeles	125	monitoring
183190	0	in	0.246083	0.101105	5.91209	Los Angeles	Southern California Coast	Los Angeles	12	eskalen_lab_pshb_monitoring
183207	0	in	0.275	0.275	6.24338	Los Angeles	Inland Empire	Los Angeles	1	eskalen_lab_pshb_monitoring
183208	1	in	0.0973333	0.0973333	6.12301	Los Angeles	Inland Empire	Los Angeles	3	eskalen_lab_pshb_monitoring
183234	1	in	0.105694	0.134495	6.90746	Pasadena	Inland Empire	Los Angeles	372	monitoring
183240	1	in	0.0887091	0.163881	7.11328	Arcadia	Inland Empire	Los Angeles	55	monitoring
183251	1	in	0.232843	0.143805	7.14209	Duarte	Inland Empire	Los Angeles	267	eskalen_lab_pshb_monitoring
183257	1	in	0.163994	0.203018	7.08579	Glendora	Inland Empire	Los Angeles	359	monitoring
183258	1	in	0.193318	0.208222	7.04105	Glendora	Inland Empire	Los Angeles	1268	monitoring
183259	1	in	0.190256	0.204106	7.00102	Glendora	Inland Empire	Los Angeles	773	monitoring
183261	1	in	0.156035	0.168603	6.91845	Glendora	Inland Empire	Los Angeles	405	eskalen_lab_pshb_monitoring
183262	1	in	0.135492	0.144705	6.89012	Glendora	Inland Empire	Los Angeles	266	eskalen_lab_pshb_monitoring
184014	1	in	0.224134	0.291933	6.087	Calabasas	Southern California Coast	Los Angeles	387	monitoring
184043	1	in	0.265298	0.369164	6.55399	Burbank LOS ANGELES	Inland Empire	Los Angeles	446	eskalen_lab_pshb_monitoring
184044	1	in	0.546375	0.770011	6.42606	Burbank LOS ANGELES	Inland Empire	Los Angeles	48	eskalen_lab_pshb_monitoring
184057	1	in	0.05	NA	6.6574	Pasadena	Inland Empire	Los Angeles	7	monitoring
184060	1	in	0.111532	0.105083	6.80302	Pasadena	Inland Empire	Los Angeles	314	monitoring
184068	1	in	0.184831	0.199787	7.10941	Arcadia	Inland Empire	Los Angeles	59	monitoring
184069	1	in	0.159014	0.205041	7.12909	Arcadia	Inland Empire	Los Angeles	356	monitoring
184070	1	in	0.236932	0.296354	7.1943	Arcadia	Inland Empire	Los Angeles	441	monitoring
184074	1	in	0.195249	0.220179	7.1931	Monrovia	Inland Empire	Los Angeles	732	eskalen_lab_pshb_monitoring
184078	1	in	0.313638	0.335124	7.09799	Duarte	Inland Empire	Los Angeles	1030	eskalen_lab_pshb_monitoring
184081	1	in	0.130914	0.148856	7.08831	Azusa	Inland Empire	Los Angeles	1605	eskalen_lab_pshb_monitoring
184084	1	in	0.162786	0.162635	7.06503	Glendora	Inland Empire	Los Angeles	476	eskalen_lab_pshb_monitoring
184085	1	in	0.170577	0.177885	7.03373	Glendora	Inland Empire	Los Angeles	646	eskalen_lab_pshb_monitoring
184087	1	in	0.170883	0.231892	6.90992	Glendora	Inland Empire	Los Angeles	495	eskalen_lab_pshb_monitoring
184088	1	in	0.232236	0.253464	6.91935	Glendora	Inland Empire	Los Angeles	258	eskalen_lab_pshb_monitoring
184089	1	in	0.261246	0.290987	6.84272	Glendora	Inland Empire	Los Angeles	61	eskalen_lab_pshb_monitoring
184094	1	in	0.255735	0.274665	6.54649	La Verne	Inland Empire	Los Angeles	562	monitoring
184840	1	in	0.169752	0.171478	6.0929	Hidden Hills	Southern California Coast	Los Angeles	101	monitoring
184870	1	in	0.229684	0.300817	6.55399	Burbank LOS ANGELES	Inland Empire	Los Angeles	1082	eskalen_lab_pshb_monitoring
184871	1	in	0.262724	0.38411	6.61463	Burbank LOS ANGELES	Inland Empire	Los Angeles	456	eskalen_lab_pshb_monitoring
184872	1	in	0.226881	0.28942	6.62739	Glendale	Inland Empire	Los Angeles	854	monitoring
184892	1	in	0.130609	0.180921	6.99931	Pasadena	Inland Empire	Los Angeles	69	monitoring
184893	1	in	0.168333	0.10489	7.00046	Pasadena	Inland Empire	Los Angeles	144	lacf
184895	1	in	0.206472	0.191497	7.01149	Sierra Madre	Inland Empire	Los Angeles	305	monitoring
184896	1	in	0.221068	0.249387	7.06612	Arcadia	Inland Empire	Los Angeles	456	monitoring
184901	1	in	0.196964	0.233171	7.126	Monrovia	Inland Empire	Los Angeles	197	eskalen_lab_pshb_monitoring
184903	0	in	0.0973243	0.156724	6.9833	Duarte	Inland Empire	Los Angeles	37	eskalen_lab_pshb_monitoring
184904	0	in	0.168833	0.157424	6.87212	Duarte	Inland Empire	Los Angeles	198	eskalen_lab_pshb_monitoring
184906	1	in	0.1444	0.11876	7.05545	Duarte	Inland Empire	Los Angeles	10	eskalen_lab_pshb_monitoring
184908	1	in	0.219112	0.181113	7.05977	Azusa	Inland Empire	Los Angeles	394	monitoring
184913	1	in	0.0977249	0.0681463	6.72725	Glendora	Inland Empire	Los Angeles	189	eskalen_lab_pshb_monitoring
185667	0	in	0.0884167	0.0887473	6.11475	Los Angeles	Inland Empire	Los Angeles	24	eskalen_lab_pshb_monitoring
185671	1	in	0.0884926	0.0682031	6.23622	Los Angeles	Inland Empire	Los Angeles	339	eskalen_lab_pshb_monitoring
185675	0	in	0.1103	0.111789	6.31413	Los Angeles	Inland Empire	Los Angeles	10	eskalen_lab_pshb_monitoring
185676	0	in	0.049	0.049	6.36278	Los Angeles	Inland Empire	Los Angeles	3	eskalen_lab_pshb_monitoring
185682	1	in	0.535675	0.429542	6.42886	Los Angeles	Inland Empire	Los Angeles	40	eskalen_lab_pshb_monitoring
185685	0	in	0.174426	0.227859	6.4146	Los Angeles	Inland Empire	Los Angeles	800	eskalen_lab_pshb_monitoring
185686	0	in	0.172925	0.225097	6.41951	Los Angeles	Inland Empire	Los Angeles	703	eskalen_lab_pshb_monitoring
185692	0	in	0.128533	0.138782	6.47904	Los Angeles	Inland Empire	Los Angeles	812	eskalen_lab_pshb_monitoring
185694	0	in	0.140514	0.165013	6.52199	Burbank LOS ANGELES	Inland Empire	Los Angeles	915	eskalen_lab_pshb_monitoring
185695	1	in	0.156786	0.153807	6.55976	Burbank LOS ANGELES	Inland Empire	Los Angeles	921	eskalen_lab_pshb_monitoring
185696	1	in	0.194687	0.210322	6.55976	Burbank LOS ANGELES	Inland Empire	Los Angeles	754	eskalen_lab_pshb_monitoring
185701	0	in	0.155609	0.124554	6.74869	Glendale	Inland Empire	Los Angeles	1390	eskalen_lab_pshb_monitoring
185702	0	in	0.148139	0.126369	6.75436	Glendale	Inland Empire	Los Angeles	1083	eskalen_lab_pshb_monitoring
185715	1	in	0.145505	0.19849	6.804	Pasadena	Inland Empire	Los Angeles	455	monitoring
185719	1	in	0.109128	0.068351	6.9502	NA	Inland Empire	Los Angeles	94	lacf
185721	1	in	0.210356	0.208794	6.85072	Sierra Madre	Inland Empire	Los Angeles	503	lacf
185722	1	in	0.21368	0.155128	6.87073	Sierra Madre	Inland Empire	Los Angeles	334	lacf
185723	1	in	0.161699	0.108338	7.06612	Sierra Madre	Inland Empire	Los Angeles	176	lacf
185724	1	in	0.172855	0.167368	7.06467	Arcadia	Inland Empire	Los Angeles	510	lacf
185726	1	in	0.193891	0.206069	6.90401	Monrovia	Inland Empire	Los Angeles	64	eskalen_lab_pshb_monitoring
185727	1	in	0.190979	0.177167	6.84702	Monrovia	Inland Empire	Los Angeles	142	eskalen_lab_pshb_monitoring
185743	1	in	0.203417	0.0764333	6.32418	Glendora	Inland Empire	Los Angeles	12	eskalen_lab_pshb_monitoring
186493	0	in	0.0813333	0.0999624	6.15712	NA	Inland Empire	Los Angeles	12	lacf
186502	0	in	0.163055	0.131433	6.39805	Los Angeles	Inland Empire	Los Angeles	110	eskalen_lab_pshb_monitoring
186503	0	in	0.160975	0.182074	6.43861	Los Angeles	Inland Empire	Los Angeles	79	eskalen_lab_pshb_monitoring
186506	1	in	0.341401	0.469497	6.44893	Los Angeles	Inland Empire	Los Angeles	776	eskalen_lab_pshb_monitoring
186507	0	in	0.302754	0.324335	6.47712	Los Angeles	Inland Empire	Los Angeles	244	eskalen_lab_pshb_monitoring
186509	1	in	0.156121	0.220429	6.48713	Los Angeles	Inland Empire	Los Angeles	149	eskalen_lab_pshb_monitoring
186510	0	in	0.218065	0.410255	6.44968	Los Angeles	Inland Empire	Los Angeles	336	eskalen_lab_pshb_monitoring
186512	0	in	0.153829	0.157928	6.45851	Los Angeles	Inland Empire	Los Angeles	916	eskalen_lab_pshb_monitoring
186513	0	in	0.205644	0.252471	6.46444	Los Angeles	Inland Empire	Los Angeles	980	eskalen_lab_pshb_monitoring
186519	0	in	0.150324	0.205493	6.47904	Los Angeles	Inland Empire	Los Angeles	1114	eskalen_lab_pshb_monitoring
186522	1	in	0.101221	0.0876861	6.56863	Burbank LOS ANGELES	Inland Empire	Los Angeles	782	monitoring
186528	1	in	0.134288	0.118388	6.70588	Glendale	Inland Empire	Los Angeles	1771	eskalen_lab_pshb_monitoring
186529	0	in	0.07055	0.0515105	6.65938	Glendale	Inland Empire	Los Angeles	120	eskalen_lab_pshb_monitoring
186539	1	in	0.165217	0.118274	6.67177	Pasadena	Inland Empire	Los Angeles	494	monitoring
186545	1	in	0.0761304	0.0853487	6.78415	Altadena	Inland Empire	Los Angeles	23	eskalen_lab_pshb_monitoring
186546	1	in	0.1579	0.174928	6.84223	NA	Inland Empire	Los Angeles	70	lacf
186547	1	in	0.0382105	0.016	6.72761	Pasadena	Inland Empire	Los Angeles	38	lacf
186550	1	in	0.104368	0.147719	6.90979	Sierra Madre	Inland Empire	Los Angeles	19	lacf
186554	1	in	0.622	0.550352	6.4313	Monrovia	Inland Empire	Los Angeles	4	eskalen_lab_pshb_monitoring
187320	0	in	0.119567	0.0771448	6.18294	NA	Inland Empire	Los Angeles	60	lacf
187329	1	in	0.196504	0.298019	6.45879	Los Angeles	Inland Empire	Los Angeles	1084	eskalen_lab_pshb_monitoring
187330	0	in	0.159562	0.215632	6.49567	Los Angeles	Inland Empire	Los Angeles	1018	eskalen_lab_pshb_monitoring
187332	0	in	0.197354	0.295308	6.5383	Los Angeles	Inland Empire	Los Angeles	1106	eskalen_lab_pshb_monitoring
187333	0	in	0.308481	0.452616	6.51262	Los Angeles	Inland Empire	Los Angeles	1000	eskalen_lab_pshb_monitoring
187336	0	in	0.196247	0.340363	6.51538	Los Angeles	Inland Empire	Los Angeles	542	eskalen_lab_pshb_monitoring
187337	0	in	0.218523	0.390083	6.48445	Los Angeles	Inland Empire	Los Angeles	610	eskalen_lab_pshb_monitoring
187348	1	in	0.267795	0.399272	6.53813	Burbank LOS ANGELES	Inland Empire	Los Angeles	391	monitoring
187349	1	in	0.157287	0.156561	6.57153	Burbank LOS ANGELES	Inland Empire	Los Angeles	596	monitoring
187410	0	in	0.128	0.128	5.15369	NA	Inland Empire	Los Angeles	1	monitoring
188152	0	in	0.155995	0.185652	6.42702	Los Angeles	Inland Empire	Los Angeles	1028	eskalen_lab_pshb_monitoring
188153	0	in	0.124887	0.148218	6.45508	Los Angeles	Inland Empire	Los Angeles	621	eskalen_lab_pshb_monitoring
188156	0	in	0.119197	0.11423	6.49698	Los Angeles	Inland Empire	Los Angeles	932	eskalen_lab_pshb_monitoring
188159	0	in	0.118601	0.14096	6.5383	Los Angeles	Inland Empire	Los Angeles	983	eskalen_lab_pshb_monitoring
188160	0	in	0.196547	0.281958	6.54784	Los Angeles	Inland Empire	Los Angeles	1107	eskalen_lab_pshb_monitoring
188166	0	in	0.225081	0.341848	6.52267	Los Angeles	Inland Empire	Los Angeles	775	eskalen_lab_pshb_monitoring
188167	0	in	0.170674	0.265957	6.52613	Los Angeles	Inland Empire	Los Angeles	867	eskalen_lab_pshb_monitoring
188173	0	in	0.0989466	0.101291	6.51296	Burbank LOS ANGELES	Inland Empire	Los Angeles	262	eskalen_lab_pshb_monitoring
188176	1	in	0.207407	0.362255	6.57091	Burbank LOS ANGELES	Inland Empire	Los Angeles	295	monitoring
188195	1	in	0.136521	0.12939	6.53926	Altadena	Inland Empire	Los Angeles	851	eskalen_lab_pshb_monitoring
188196	1	in	0.145505	0.13277	6.49054	Altadena	Inland Empire	Los Angeles	665	eskalen_lab_pshb_monitoring
188197	0	in	0.134528	0.117753	6.45013	Altadena	Inland Empire	Los Angeles	290	eskalen_lab_pshb_monitoring
188198	0	in	0.0806129	0.075072	6.44911	Altadena	Inland Empire	Los Angeles	31	monitoring
188976	0	in	0.100278	0.0917105	6.31967	Los Angeles	Inland Empire	Los Angeles	18	eskalen_lab_pshb_monitoring
188980	0	in	0.131682	0.175962	6.46902	Los Angeles	Inland Empire	Los Angeles	887	eskalen_lab_pshb_monitoring
188981	0	in	0.182873	0.303185	6.50162	Los Angeles	Inland Empire	Los Angeles	805	eskalen_lab_pshb_monitoring
188983	0	in	0.113368	0.11085	6.54866	Los Angeles	Inland Empire	Los Angeles	1044	eskalen_lab_pshb_monitoring
188985	1	in	0.124303	0.138297	6.59237	Los Angeles	Inland Empire	Los Angeles	669	eskalen_lab_pshb_monitoring
188986	0	in	0.142431	0.224344	6.56718	Los Angeles	Inland Empire	Los Angeles	962	eskalen_lab_pshb_monitoring
188987	1	in	0.216913	0.368274	6.57662	Los Angeles	Inland Empire	Los Angeles	459	eskalen_lab_pshb_monitoring
188993	0	in	0.26551	0.389946	6.54818	Los Angeles	Inland Empire	Los Angeles	390	eskalen_lab_pshb_monitoring
188994	0	in	0.193493	0.264327	6.55142	Los Angeles	Inland Empire	Los Angeles	605	eskalen_lab_pshb_monitoring
189000	1	in	0.082	0.105916	6.52697	Los Angeles	Inland Empire	Los Angeles	8	eskalen_lab_pshb_monitoring
189019	1	in	0.358157	0.279753	6.50732	Altadena	Inland Empire	Los Angeles	185	eskalen_lab_pshb_monitoring
189021	1	in	0.171943	0.203205	6.42371	Altadena	Inland Empire	Los Angeles	368	eskalen_lab_pshb_monitoring
189022	1	in	0.182431	0.203869	6.41227	Altadena	Inland Empire	Los Angeles	188	eskalen_lab_pshb_monitoring
189023	1	in	0.102595	0.0928744	6.31329	Altadena	Inland Empire	Los Angeles	42	eskalen_lab_pshb_monitoring
189802	0	in	0.0565	0.0207647	6.19233	Los Angeles	Inland Empire	Los Angeles	2	eskalen_lab_pshb_monitoring
189807	0	in	0.149065	0.191794	6.47678	Los Angeles	Inland Empire	Los Angeles	673	eskalen_lab_pshb_monitoring
189808	0	in	0.191629	0.347677	6.50451	Los Angeles	Inland Empire	Los Angeles	906	eskalen_lab_pshb_monitoring
189811	0	in	0.125045	0.133151	6.5988	Los Angeles	Inland Empire	Los Angeles	176	eskalen_lab_pshb_monitoring
189823	0	in	0.17057	0.351242	6.54948	Los Angeles	Inland Empire	Los Angeles	1157	eskalen_lab_pshb_monitoring
189824	0	in	0.20282	0.407804	6.53602	Los Angeles	Inland Empire	Los Angeles	916	eskalen_lab_pshb_monitoring
190635	0	in	0.160611	0.239431	6.50451	Los Angeles	Inland Empire	Los Angeles	723	eskalen_lab_pshb_monitoring
190636	0	in	0.105646	0.102683	6.53446	Los Angeles	Inland Empire	Los Angeles	381	eskalen_lab_pshb_monitoring
190638	0	in	0.08525	0.0945048	6.59794	Los Angeles	Inland Empire	Los Angeles	4	eskalen_lab_pshb_monitoring
190643	0	in	0.257444	0.286961	6.59676	Los Angeles	Inland Empire	Los Angeles	9	eskalen_lab_pshb_monitoring
190644	1	in	0.0830769	0.0804638	6.5827	Los Angeles	Inland Empire	Los Angeles	13	eskalen_lab_pshb_monitoring
190650	0	in	0.202165	0.26633	6.55693	Los Angeles	Inland Empire	Los Angeles	466	eskalen_lab_pshb_monitoring
190665	1	in	0.196627	0.237599	5.94456	Glendale	Inland Empire	Los Angeles	287	monitoring
190667	0	in	0.109008	0.0615772	6.26061	La Crescenta-Montrose	Inland Empire	Los Angeles	611	eskalen_lab_pshb_monitoring
190668	1	in	0.189865	0.144924	6.17444	La Ca√±ada Flintridge	Inland Empire	Los Angeles	750	eskalen_lab_pshb_monitoring
190669	0	in	0.124171	0.0925508	6.07276	La Ca√±ada Flintridge	Inland Empire	Los Angeles	521	eskalen_lab_pshb_monitoring
191456	0	in	0.126308	0.127523	6.28348	NA	Inland Empire	Los Angeles	13	lacf
191457	0	in	0.102846	0.114632	6.35609	NA	Inland Empire	Los Angeles	13	lacf
191463	1	in	0.152921	0.149265	6.53558	Los Angeles	Inland Empire	Los Angeles	38	eskalen_lab_pshb_monitoring
191464	1	in	0.061	0.0726575	6.56783	Los Angeles	Inland Empire	Los Angeles	330	eskalen_lab_pshb_monitoring
191465	0	in	0.15987	0.136991	6.5877	Los Angeles	Inland Empire	Los Angeles	23	eskalen_lab_pshb_monitoring
191470	0	in	0.35425	0.701916	6.61258	Los Angeles	Inland Empire	Los Angeles	16	eskalen_lab_pshb_monitoring
191471	0	in	0.0664	0.0812387	6.59703	Los Angeles	Inland Empire	Los Angeles	5	eskalen_lab_pshb_monitoring
191477	0	in	0.140062	0.249985	6.55001	Los Angeles	Inland Empire	Los Angeles	1091	eskalen_lab_pshb_monitoring
191478	0	in	0.19481	0.361346	6.55001	Los Angeles	Inland Empire	Los Angeles	126	eskalen_lab_pshb_monitoring
191482	1	in	0.069	0.069	6.52001	Los Angeles	Inland Empire	Los Angeles	1	monitoring
192287	0	in	0.230815	0.129914	6.46995	Los Angeles	Inland Empire	Los Angeles	216	eskalen_lab_pshb_monitoring
192289	0	in	0.206368	0.217195	6.53146	Los Angeles	Inland Empire	Los Angeles	136	eskalen_lab_pshb_monitoring
192290	0	in	0.129882	0.0945797	6.55734	Los Angeles	Inland Empire	Los Angeles	51	eskalen_lab_pshb_monitoring
192294	1	in	0.069	NA	6.5971	Los Angeles	Inland Empire	Los Angeles	1	eskalen_lab_pshb_monitoring
192295	1	in	0.178	0.197356	6.5991	Los Angeles	Inland Empire	Los Angeles	10	eskalen_lab_pshb_monitoring
192298	1	in	0.128	0.128	6.61092	Los Angeles	Inland Empire	Los Angeles	1	eskalen_lab_pshb_monitoring
192301	0	in	0.129841	0.151491	6.58917	Los Angeles	Inland Empire	Los Angeles	855	eskalen_lab_pshb_monitoring
192302	1	in	0.128823	0.198957	6.57502	Los Angeles	Inland Empire	Los Angeles	1482	lacf
192304	0	in	0.116506	0.141071	6.54225	Los Angeles	Inland Empire	Los Angeles	883	eskalen_lab_pshb_monitoring
192305	0	in	0.162557	0.167664	6.55206	Los Angeles	Inland Empire	Los Angeles	235	eskalen_lab_pshb_monitoring
192322	0	in	0.0675896	0.062697	5.61315	La Crescenta-Montrose	Inland Empire	Los Angeles	134	eskalen_lab_pshb_monitoring
193113	0	in	0.110994	0.122757	6.44095	Los Angeles	Inland Empire	Los Angeles	329	eskalen_lab_pshb_monitoring
193114	0	in	0.136742	0.0862445	6.47275	Los Angeles	Inland Empire	Los Angeles	341	eskalen_lab_pshb_monitoring
193116	0	in	0.0521667	0.042773	6.52331	Los Angeles	Inland Empire	Los Angeles	36	eskalen_lab_pshb_monitoring
193117	0	in	0.0899412	0.0888889	6.54302	Los Angeles	Inland Empire	Los Angeles	17	eskalen_lab_pshb_monitoring
193119	0	in	0.0938889	0.0801716	6.55198	Los Angeles	Inland Empire	Los Angeles	18	eskalen_lab_pshb_monitoring
193120	0	in	0.519	0.903027	6.58235	Los Angeles	Inland Empire	Los Angeles	2	eskalen_lab_pshb_monitoring
193121	1	in	0.268782	0.248179	6.57361	Los Angeles	Inland Empire	Los Angeles	165	eskalen_lab_pshb_monitoring
193123	1	in	0.0555714	0.0745356	6.58724	Los Angeles	Inland Empire	Los Angeles	7	eskalen_lab_pshb_monitoring
193125	0	in	0.0601667	0.0477338	6.59966	Los Angeles	Inland Empire	Los Angeles	6	eskalen_lab_pshb_monitoring
193144	1	in	0.275	0.275	5.92708	Los Angeles	Inland Empire	Los Angeles	1	eskalen_lab_pshb_monitoring
193145	0	in	0.309651	0.217306	5.85854	Glendale	Inland Empire	Los Angeles	344	eskalen_lab_pshb_monitoring
193940	0	in	0.122753	0.103249	6.38646	Los Angeles	Inland Empire	Los Angeles	81	eskalen_lab_pshb_monitoring
193941	0	in	0.186889	0.141831	6.46511	Los Angeles	Inland Empire	Los Angeles	9	eskalen_lab_pshb_monitoring
193943	0	in	0.0984	0.0989773	6.50499	Los Angeles	Inland Empire	Los Angeles	35	eskalen_lab_pshb_monitoring
193946	0	in	0.15534	0.159083	6.48742	Los Angeles	Inland Empire	Los Angeles	50	eskalen_lab_pshb_monitoring
193947	0	in	0.17463	0.130285	6.55147	Los Angeles	Inland Empire	Los Angeles	27	eskalen_lab_pshb_monitoring
193959	0	in	0.147274	0.167163	6.49574	Los Angeles	Inland Empire	Los Angeles	277	eskalen_lab_pshb_monitoring
193960	0	in	0.193102	0.257842	6.52165	Los Angeles	Inland Empire	Los Angeles	59	eskalen_lab_pshb_monitoring
193967	1	in	0.0875	0.106	6.21122	Los Angeles	Inland Empire	Los Angeles	2	eskalen_lab_pshb_monitoring
194773	0	in	0.11375	0.0731788	6.48742	Los Angeles	Inland Empire	Los Angeles	12	eskalen_lab_pshb_monitoring
194774	0	in	0.0891538	0.104563	6.51726	Los Angeles	Inland Empire	Los Angeles	26	eskalen_lab_pshb_monitoring
194776	0	in	0.0916667	0.0835194	6.5356	Los Angeles	Inland Empire	Los Angeles	12	eskalen_lab_pshb_monitoring
194787	0	in	0.0917733	0.11567	6.47405	Los Angeles	Inland Empire	Los Angeles	225	eskalen_lab_pshb_monitoring
194794	1	in	0.128	0.128	6.30856	Los Angeles	Inland Empire	Los Angeles	1	eskalen_lab_pshb_monitoring
195604	1	in	0.297444	0.20609	6.5734	Los Angeles	Inland Empire	Los Angeles	9	eskalen_lab_pshb_monitoring
195615	1	in	0.106	0.106	6.44294	Los Angeles	Inland Empire	Los Angeles	1	eskalen_lab_pshb_monitoring
195616	1	in	0.178803	0.18885	6.43079	NA	Inland Empire	Los Angeles	76	lacf
196438	0	in	0.247842	0.267586	6.4936	San Fernando	Inland Empire	Los Angeles	627	eskalen_lab_pshb_monitoring
196439	0	in	0.131873	0.143978	6.46262	Los Angeles	Inland Empire	Los Angeles	703	eskalen_lab_pshb_monitoring
196440	1	in	0.5185	0.23561	6.43372	Los Angeles	Inland Empire	Los Angeles	32	eskalen_lab_pshb_monitoring
196443	1	in	0.224018	0.278981	6.30336	NA	Inland Empire	Los Angeles	168	lacf
196451	0	in	0.97	0.97	6.1348	NA	Inland Empire	Los Angeles	1	lacf
197265	0	in	0.45671	0.535752	6.48423	San Fernando	Inland Empire	Los Angeles	283	eskalen_lab_pshb_monitoring
197267	0	in	0.408679	0.340254	6.39312	NA	Inland Empire	Los Angeles	28	lacf
197270	1	in	0.142833	0.131234	6.1813	NA	Inland Empire	Los Angeles	30	lacf
197278	1	in	0.6354	0.53352	5.70138	NA	Inland Empire	Los Angeles	5	lacf
197282	0	in	0.975	0.975	5.64228	NA	Inland Empire	Los Angeles	1	lacf
198091	1	in	0.11658	0.0575178	6.46888	Los Angeles	Inland Empire	Los Angeles	69	monitoring
198095	0	in	0.397176	0.317188	6.24233	NA	Inland Empire	Los Angeles	17	lacf
198097	0	in	0.0460217	0.042069	6.06494	NA	Inland Empire	Los Angeles	46	lacf
198107	1	in	0.016	0.016	5.86563	NA	Inland Empire	Los Angeles	1	lacf
198923	0	in	0.141364	0.160381	6.0673	NA	Inland Empire	Los Angeles	11	lacf
198927	0	in	0.304478	0.304363	6.12239	NA	Inland Empire	Los Angeles	23	monitoring
203046	0	in	0.343168	0.323235	6.31326	Santa Clarita	Inland Empire	Los Angeles	143	eskalen_lab_pshb_monitoring
203873	0	in	0.201975	0.249447	6.44161	Santa Clarita	Inland Empire	Los Angeles	236	eskalen_lab_pshb_monitoring
203877	0	in	0.275	0.275	5.95307	NA	Inland Empire	Los Angeles	5	lacf
204696	1	in	0.633444	0.622401	6.51548	Santa Clarita	Inland Empire	Los Angeles	160	eskalen_lab_pshb_monitoring
204697	1	in	0.180636	0.201124	6.56506	Santa Clarita	Inland Empire	Los Angeles	294	eskalen_lab_pshb_monitoring
204698	0	in	0.271722	0.285893	6.49907	Santa Clarita	Inland Empire	Los Angeles	169	eskalen_lab_pshb_monitoring
204699	0	in	0.111741	0.161883	6.50381	Santa Clarita	Inland Empire	Los Angeles	170	eskalen_lab_pshb_monitoring
205524	0	in	0.280499	0.323139	6.58322	Santa Clarita	Inland Empire	Los Angeles	423	eskalen_lab_pshb_monitoring
206352	1	in	0.291788	0.244634	6.61447	Santa Clarita	Inland Empire	Los Angeles	731	eskalen_lab_pshb_monitoring
208832	0	in	0.23105	0.209737	6.69348	Santa Clarita	Inland Empire	Los Angeles	398	monitoring
208838	0	in	0.284622	0.293982	6.58321	Santa Clarita	Inland Empire	Los Angeles	784	monitoring
209661	0	in	0.365297	0.304616	6.64568	Santa Clarita	Inland Empire	Los Angeles	1446	monitoring
216283	0	in	0.612458	0.591496	6.40023	NA	Inland Empire	Los Angeles	24	monitoring
227025	0	in	0.9064	0.97	6.02714	NA	Inland Empire	Los Angeles	15	monitoring
169143	0	in	0.0725526	0.0573505	5.59598	Santa Monica	Southern California Coast	Los Angeles	38	eskalen_lab_pshb_monitoring
174127	1	in	0.131783	0.123928	6.44483	Los Angeles	Southern California Coast	Los Angeles	751	eskalen_lab_pshb_monitoring
174942	1	in	0.240497	0.264605	6.07221	Los Angeles	Southern California Coast	Los Angeles	286	eskalen_lab_pshb_monitoring
175763	1	in	0.116471	0.065099	5.89461	Los Angeles	Southern California Coast	Los Angeles	17	eskalen_lab_pshb_monitoring
175769	1	in	0.312588	0.350739	6.10051	Los Angeles	Southern California Coast	Los Angeles	1551	eskalen_lab_pshb_monitoring
176588	1	in	0.049	0.049	5.89946	Los Angeles	Southern California Coast	Los Angeles	1	eskalen_lab_pshb_monitoring
176589	1	in	0.016	0.016	5.9384	Los Angeles	Southern California Coast	Los Angeles	3	eskalen_lab_pshb_monitoring
176590	1	in	0.0260952	0.114502	5.93403	Los Angeles	Southern California Coast	Los Angeles	21	eskalen_lab_pshb_monitoring
176591	0	in	0.115686	0.168587	5.93403	Beverly Hills	Southern California Coast	Los Angeles	805	eskalen_lab_pshb_monitoring
176597	1	in	0.287603	0.367015	6.1726	Los Angeles	Southern California Coast	Los Angeles	759	eskalen_lab_pshb_monitoring
176606	1	in	0.0948	0.077055	6.39383	Los Angeles	Southern California Coast	Los Angeles	5	eskalen_lab_pshb_monitoring
177417	1	in	0.09917	0.116072	5.95978	Beverly Hills	Southern California Coast	Los Angeles	100	eskalen_lab_pshb_monitoring
177418	0	in	0.0557661	0.0515835	6.00897	Beverly Hills	Southern California Coast	Los Angeles	898	eskalen_lab_pshb_monitoring
177420	1	in	0.125581	0.118814	6.09845	Beverly Hills	Southern California Coast	Los Angeles	1466	eskalen_lab_pshb_monitoring
177423	1	in	0.216907	0.229995	6.18524	Los Angeles	Southern California Coast	Los Angeles	1605	eskalen_lab_pshb_monitoring
178228	0	in	0.310454	0.360804	5.76681	Topanga	Southern California Coast	Los Angeles	216	eskalen_lab_pshb_monitoring
178242	1	in	0.615333	0.590675	5.81297	Los Angeles	Southern California Coast	Los Angeles	15	eskalen_lab_pshb_monitoring
178244	1	in	0.0674557	0.0538591	5.96821	Los Angeles	Southern California Coast	Los Angeles	79	eskalen_lab_pshb_monitoring
181559	1	in	0.202571	0.114155	5.9663	Los Angeles	Inland Empire	Los Angeles	7	eskalen_lab_pshb_monitoring
183266	0	in	0.298125	0.398585	6.64107	La Verne	Inland Empire	Los Angeles	361	eskalen_lab_pshb_monitoring
183270	0	in	0.0572123	0.0348389	6.46461	Claremont	Inland Empire	Los Angeles	212	eskalen_lab_pshb_monitoring
184042	1	in	0.401073	0.421868	6.5012	Burbank LOS ANGELES	Inland Empire	Los Angeles	537	eskalen_lab_pshb_monitoring
184045	1	in	0.308417	0.434463	6.40961	Glendale	Inland Empire	Los Angeles	12	eskalen_lab_pshb_monitoring
184095	1	in	0.305752	0.345746	6.44574	La Verne	Inland Empire	Los Angeles	472	eskalen_lab_pshb_monitoring
184099	0	in	0.512418	0.590895	6.09411	Claremont	Inland Empire	Los Angeles	153	eskalen_lab_pshb_monitoring
184100	0	in	0.312047	0.339172	6.29257	Claremont	Inland Empire	Los Angeles	1026	eskalen_lab_pshb_monitoring
187371	1	in	0.116193	0.0983956	6.65953	Altadena	Inland Empire	Los Angeles	420	eskalen_lab_pshb_monitoring
194771	0	in	0.149866	0.13161	6.45651	Los Angeles	Inland Empire	Los Angeles	67	eskalen_lab_pshb_monitoring
126217	1	in	0.242639	0.211066	5.81426	San Juan Capistrano	Southern California Coast	Orange	552	monitoring
126218	1	in	0.326836	0.272258	5.84217	San Juan Capistrano	Southern California Coast	Orange	538	monitoring
127035	1	in	0.9755	0.975072	5.29884	NA	Southern California Coast	Orange	10	monitoring
127046	1	in	0.184115	0.324497	5.91741	San Juan Capistrano	Southern California Coast	Orange	486	monitoring
127047	1	in	0.098	NA	5.9541	NA	Southern California Coast	Orange	9	monitoring
127862	1	in	0.973947	0.973895	5.1672	NA	Southern California Coast	Orange	19	monitoring
128689	1	in	0.950852	0.904466	5.22381	NA	Southern California Coast	Orange	149	monitoring
128690	1	in	0.867982	0.713357	5.55714	NA	Southern California Coast	Orange	166	monitoring
128707	1	in	0.807775	0.80899	6.15429	NA	Southern California Coast	Orange	311	monitoring
129516	1	in	0.836	0.376942	5.5451	NA	Southern California Coast	Orange	5	monitoring
129517	1	in	0.975	0.975	5.68544	NA	Southern California Coast	Orange	29	monitoring
129518	1	in	0.324398	0.232165	5.68544	Laguna Niguel	Southern California Coast	Orange	581	monitoring
129519	1	in	0.148977	0.130392	5.5566	Laguna Niguel	Southern California Coast	Orange	1109	monitoring
130343	1	in	0.877668	0.758768	5.56872	NA	Southern California Coast	Orange	271	monitoring
130345	1	in	0.361438	0.26248	5.76728	Aliso Viejo	Southern California Coast	Orange	290	monitoring
130346	1	in	0.288855	0.229949	5.77817	Laguna Niguel	Southern California Coast	Orange	461	monitoring
131170	1	in	0.867796	0.878042	5.61964	NA	Southern California Coast	Orange	142	monitoring
131180	1	in	0.294397	0.150665	5.95431	Ladera Ranch	Southern California Coast	Orange	58	monitoring
132826	1	in	0.103051	0.114633	5.7462	Aliso Viejo	Southern California Coast	Orange	593	monitoring
132828	1	in	0.202768	0.193267	5.96056	Laguna Hills	Southern California Coast	Orange	1368	monitoring
132834	1	in	0.607183	0.759691	6.08279	Las Flores ORANGE	Southern California Coast	Orange	202	monitoring
133641	1	in	0.344708	0.231684	5.42925	Newport Beach	Southern California Coast	Orange	305	monitoring
133649	1	in	0.863531	0.872285	5.66459	NA	Southern California Coast	Orange	81	monitoring
133650	1	in	0.430608	0.444348	5.73206	Laguna Beach	Southern California Coast	Orange	194	monitoring
133652	1	in	0.0594	0.0504653	5.72706	Aliso Viejo	Southern California Coast	Orange	5	monitoring
133653	1	in	0.0939145	0.094496	5.88477	Aliso Viejo	Southern California Coast	Orange	854	monitoring
133654	1	in	0.116309	0.129921	5.999	Laguna Woods	Southern California Coast	Orange	2433	monitoring
133655	1	in	0.196312	0.174618	5.97246	Laguna Hills	Southern California Coast	Orange	1363	monitoring
133661	1	in	0.787217	0.861948	6.08279	Las Flores ORANGE	Southern California Coast	Orange	240	monitoring
134476	1	in	0.663295	0.609334	5.65404	Laguna Beach	Southern California Coast	Orange	44	monitoring
134477	1	in	0.110476	0.129972	5.74301	Laguna Woods	Southern California Coast	Orange	1989	monitoring
134480	1	in	0.116519	0.133852	5.89692	Laguna Woods	Southern California Coast	Orange	3799	monitoring
134488	1	in	0.381735	0.493534	6.04762	Mission Viejo	Southern California Coast	Orange	756	monitoring
135303	1	in	0.690038	0.766963	5.6427	NA	Southern California Coast	Orange	78	monitoring
135315	1	in	0.147753	0.10763	6.13322	Mission Viejo	Southern California Coast	Orange	1059	monitoring
135316	1	in	0.707114	0.67507	6.12072	Rancho Santa Margarita	Southern California Coast	Orange	44	monitoring
136122	1	in	0.275474	0.266027	5.5249	Newport Beach	Southern California Coast	Orange	585	monitoring
136126	1	in	0.641091	0.636625	5.5267	Irvine	Southern California Coast	Orange	44	monitoring
136143	1	in	0.317618	0.293763	6.15263	Rancho Santa Margarita	Southern California Coast	Orange	34	monitoring
136948	1	in	0.303463	0.246141	5.61879	Newport Beach	Southern California Coast	Orange	825	monitoring
136949	1	in	0.2715	0.344062	5.67775	Irvine	Southern California Coast	Orange	436	monitoring
136962	1	in	0.191043	0.1261	6.13407	Lake Forest	Southern California Coast	Orange	468	monitoring
136967	1	in	0.257417	0.254041	6.11771	Mission Viejo	Southern California Coast	Orange	1097	monitoring
136970	1	in	0.528556	0.60103	6.14044	Rancho Santa Margarita	Southern California Coast	Orange	207	monitoring
137767	1	in	0.385055	0.344907	5.53215	Costa Mesa	Southern California Coast	Orange	1161	eskalen_lab_pshb_monitoring
137770	1	in	0.210078	0.177743	5.56452	Costa Mesa	Southern California Coast	Orange	740	monitoring
137775	1	in	0.251531	0.294395	5.79501	Irvine	Southern California Coast	Orange	640	monitoring
137778	1	in	0.238883	0.19087	5.76411	Irvine	Southern California Coast	Orange	1695	eskalen_lab_pshb_monitoring
137781	1	in	0.844485	0.896084	5.92528	Irvine	Southern California Coast	Orange	66	monitoring
137792	1	in	0.296289	0.218784	6.1827	Lake Forest	Southern California Coast	Orange	574	monitoring
137794	1	in	0.239351	0.265999	6.15663	Mission Viejo	Southern California Coast	Orange	1074	monitoring
137797	1	in	0.710708	0.719214	6.11999	Rancho Santa Margarita	Southern California Coast	Orange	359	monitoring
138593	1	in	0.223931	0.146907	5.55797	Huntington Beach	Southern California Coast	Orange	318	monitoring
138594	1	in	0.240001	0.195769	5.58027	Costa Mesa	Southern California Coast	Orange	1074	eskalen_lab_pshb_monitoring
138601	1	in	0.171364	0.216868	5.82429	Newport Beach	Southern California Coast	Orange	420	eskalen_lab_pshb_monitoring
138603	1	in	0.115499	0.124363	5.94178	Irvine	Southern California Coast	Orange	4402	eskalen_lab_pshb_monitoring
138604	1	in	0.137452	0.126372	5.86783	Irvine	Southern California Coast	Orange	2670	eskalen_lab_pshb_monitoring
138605	1	in	0.22506	0.204906	5.94556	Irvine	Southern California Coast	Orange	2271	eskalen_lab_pshb_monitoring
138607	1	in	0.644408	0.692114	5.91988	Irvine	Southern California Coast	Orange	49	monitoring
138609	1	in	0.38137	0.424163	5.91262	Irvine	Southern California Coast	Orange	621	monitoring
138617	1	in	0.130397	0.101443	6.1958	Lake Forest	Southern California Coast	Orange	3327	monitoring
138618	1	in	0.14138	0.161994	6.20514	Lake Forest	Southern California Coast	Orange	619	monitoring
138619	1	in	0.138849	0.10058	6.18925	Lake Forest	Southern California Coast	Orange	470	monitoring
138625	1	in	0.719916	0.698097	6.19647	Rancho Santa Margarita	Southern California Coast	Orange	239	monitoring
138626	1	in	0.274394	0.217229	6.21965	NA	Southern California Coast	Orange	645	monitoring
139421	1	in	0.678596	0.723225	5.63376	Costa Mesa	Southern California Coast	Orange	492	eskalen_lab_pshb_monitoring
139430	1	in	0.125772	0.109058	6.04261	Irvine	Southern California Coast	Orange	79	eskalen_lab_pshb_monitoring
139431	1	in	0.351446	0.353408	5.99623	Irvine	Southern California Coast	Orange	775	monitoring
139432	1	in	0.335416	0.326575	6.05077	Irvine	Southern California Coast	Orange	1390	monitoring
139433	1	in	0.409945	0.407591	6.06349	Irvine	Southern California Coast	Orange	916	monitoring
139453	1	in	0.384678	0.342832	6.24824	NA	Southern California Coast	Orange	2176	monitoring
139454	1	in	0.250437	0.248863	6.24824	NA	Southern California Coast	Orange	703	monitoring
140251	1	in	0.414426	0.431607	5.77846	Costa Mesa	Southern California Coast	Orange	476	monitoring
140257	1	in	0.0931667	0.255572	6.07052	Irvine	Southern California Coast	Orange	60	eskalen_lab_pshb_monitoring
140274	1	in	0.225808	0.13863	6.24371	Lake Forest	Southern California Coast	Orange	224	monitoring
140276	1	in	0.620125	0.366733	6.233	Lake Forest	Southern California Coast	Orange	120	monitoring
140280	1	in	0.36139	0.352241	6.26646	NA	Southern California Coast	Orange	249	monitoring
140281	1	in	0.375406	0.355115	6.27945	NA	Southern California Coast	Orange	155	monitoring
141077	1	in	0.168305	0.160123	5.77978	Costa Mesa	Southern California Coast	Orange	914	monitoring
141102	1	in	0.673813	0.670352	6.25208	Lake Forest	Southern California Coast	Orange	80	monitoring
141105	1	in	0.631046	0.556045	6.2346	Lake Forest	Southern California Coast	Orange	65	monitoring
141928	1	in	0.576431	0.573104	6.26718	Lake Forest	Southern California Coast	Orange	376	monitoring
142725	1	in	0.0822796	0.0817056	5.68889	Huntington Beach	Southern California Coast	Orange	608	monitoring
142733	1	in	0.155725	0.134935	5.99894	Costa Mesa	Southern California Coast	Orange	628	monitoring
142749	0	in	0.468917	0.496748	6.38187	Irvine	Southern California Coast	Orange	180	monitoring
142750	0	in	0.141102	0.139297	6.38454	Irvine	Southern California Coast	Orange	529	monitoring
143550	1	in	0.251732	0.224809	5.73668	Huntington Beach	Southern California Coast	Orange	2323	monitoring
143562	1	in	0.227097	0.147488	6.16837	Santa Ana	Southern California Coast	Orange	876	monitoring
144382	1	in	0.129428	0.134827	5.9844	Fountain Valley	Southern California Coast	Orange	166	monitoring
144383	1	in	0.230033	0.231574	5.99071	Fountain Valley	Southern California Coast	Orange	461	monitoring
145209	1	in	0.338717	0.286252	5.9844	Fountain Valley	Southern California Coast	Orange	254	monitoring
145210	1	in	0.328133	0.341889	6.04293	Fountain Valley	Southern California Coast	Orange	916	monitoring
145229	1	in	0.126808	0.170421	6.4741	Irvine	Southern California Coast	Orange	349	eskalen_lab_pshb_monitoring
146036	1	in	0.272782	0.249098	6.04297	Fountain Valley	Southern California Coast	Orange	248	monitoring
146037	1	in	0.253928	0.240416	6.1018	Fountain Valley	Southern California Coast	Orange	861	monitoring
146051	1	in	0.106393	0.0871392	6.53811	Irvine	Southern California Coast	Orange	2061	monitoring
146054	0	in	0.175911	0.145733	6.53151	Irvine	Southern California Coast	Orange	831	monitoring
146055	1	in	0.378392	0.189946	6.52373	Irvine	Southern California Coast	Orange	467	monitoring
146882	0	in	0.435829	0.365038	6.54744	Irvine	Southern California Coast	Orange	146	monitoring
147676	1	in	0.095551	0.0964393	5.63927	Seal Beach	Southern California Coast	Orange	98	monitoring
147695	1	in	0.278542	0.26207	6.39941	Santa Ana	Southern California Coast	Orange	819	monitoring
147724	0	in	0.275	0.275	6.03216	NA	Southern California Coast	Orange	1	monitoring
148522	1	in	0.388782	0.389921	6.44084	Santa Ana	Southern California Coast	Orange	832	monitoring
148524	1	in	0.223837	0.221062	6.49345	Santa Ana	Southern California Coast	Orange	1243	monitoring
149361	1	in	0.520889	0.503962	6.55241	Tustin	Southern California Coast	Orange	261	monitoring
150158	1	in	0.264741	0.420032	5.82711	Rossmoor	Southern California Coast	Orange	630	monitoring
151003	1	in	0.130615	0.139768	6.55968	Orange	Southern California Coast	Orange	361	monitoring
151015	1	in	0.133157	0.127563	6.47631	Orange	Southern California Coast	Orange	827	monitoring
151843	1	in	0.40371	0.403528	6.53243	NA	Southern California Coast	Orange	1157	monitoring
151844	1	in	0.454585	0.479295	6.51483	NA	Southern California Coast	Orange	1615	monitoring
152670	1	in	0.606257	0.539477	6.56838	NA	Southern California Coast	Orange	951	monitoring
154322	1	in	0.43656	0.352596	6.66266	Orange	Southern California Coast	Orange	300	monitoring
154323	1	in	0.9714	0.9714	6.6127	Orange	Southern California Coast	Orange	5	monitoring
158443	1	in	0.131078	0.105228	6.86114	Fullerton	Southern California Coast	Orange	2283	monitoring
158462	1	in	0.403287	0.387727	6.70191	Yorba Linda	Southern California Coast	Orange	557	monitoring
158463	1	in	0.346491	0.376015	6.62451	Yorba Linda	Inland Empire	Orange	326	monitoring
159285	1	in	0.28979	0.369669	6.95266	Anaheim	Southern California Coast	Orange	2283	monitoring
159286	1	in	0.361203	0.443426	6.88975	Anaheim	Southern California Coast	Orange	1260	monitoring
159288	1	in	0.207895	0.188731	6.93353	Yorba Linda	Southern California Coast	Orange	315	monitoring
159289	1	in	0.173479	0.146442	7.00065	Yorba Linda	Inland Empire	Orange	585	monitoring
159290	1	in	0.344273	0.334249	6.94574	Yorba Linda	Inland Empire	Orange	1008	monitoring
160101	1	in	0.106891	0.117684	6.91274	Fullerton	Southern California Coast	Orange	1115	monitoring
160919	1	in	0.214651	0.137433	6.75659	Buena Park	Southern California Coast	Orange	1786	monitoring
160928	1	in	0.158876	0.164946	6.89253	Fullerton	Southern California Coast	Orange	655	monitoring
160929	1	in	0.112517	0.109867	6.91417	Placentia	Southern California Coast	Orange	718	monitoring
161755	1	in	0.288392	0.301587	6.84455	Fullerton	Southern California Coast	Orange	1511	monitoring
161756	1	in	0.172279	0.169162	6.90299	Fullerton	Southern California Coast	Orange	1004	monitoring
161757	1	in	0.235561	0.248456	6.914	Placentia	Southern California Coast	Orange	839	monitoring
162580	1	in	0.13767	0.134408	6.86872	Brea	Southern California Coast	Orange	1240	monitoring
162581	1	in	0.20544	0.262684	6.89313	Brea	Southern California Coast	Orange	636	monitoring
162582	1	in	0.175647	0.166113	6.91282	Fullerton	Southern California Coast	Orange	618	monitoring
163413	1	in	0.381753	0.433489	6.87886	Brea	Southern California Coast	Orange	982	monitoring
163414	1	in	0.314343	0.269401	6.87886	Brea	Southern California Coast	Orange	534	monitoring
165884	1	in	0.141357	0.118383	6.78452	La Habra	Southern California Coast	Orange	28	monitoring
127865	1	in	0.216924	0.203804	5.47718	Laguna Niguel	Southern California Coast	Orange	838	eskalen_lab_pshb_monitoring
136946	1	in	0.121858	0.121893	5.61525	Newport Beach	Southern California Coast	Orange	734	eskalen_lab_pshb_monitoring
137768	1	in	0.213243	0.184125	5.51288	Costa Mesa	Southern California Coast	Orange	753	eskalen_lab_pshb_monitoring
137776	1	in	0.171456	0.175605	5.79501	Irvine	Southern California Coast	Orange	3171	eskalen_lab_pshb_monitoring
138600	1	in	0.239823	0.225332	5.76717	Newport Beach	Southern California Coast	Orange	192	eskalen_lab_pshb_monitoring
139443	1	in	0.0979741	0.122218	6.27065	Irvine	Southern California Coast	Orange	232	eskalen_lab_pshb_monitoring
150180	1	in	0.263408	0.30682	6.57791	Orange	Southern California Coast	Orange	1300	eskalen_lab_pshb_monitoring
151007	1	in	0.150514	0.149581	6.61409	Orange	Southern California Coast	Orange	1339	eskalen_lab_pshb_monitoring
151827	1	in	0.0724869	0.0751982	6.56161	Anaheim	Southern California Coast	Orange	571	eskalen_lab_pshb_monitoring
152654	1	in	0.0829927	0.0740672	6.56161	Anaheim	Southern California Coast	Orange	1651	eskalen_lab_pshb_monitoring
152655	1	in	0.0618795	0.0568101	6.59064	Anaheim	Southern California Coast	Orange	1037	eskalen_lab_pshb_monitoring
153479	1	in	0.112604	0.129385	6.55848	Anaheim	Southern California Coast	Orange	872	eskalen_lab_pshb_monitoring
153481	1	in	0.0791774	0.0697708	6.5961	Anaheim	Southern California Coast	Orange	1669	eskalen_lab_pshb_monitoring
153482	1	in	0.107674	0.0876561	6.6283	Anaheim	Southern California Coast	Orange	639	eskalen_lab_pshb_monitoring
155139	1	in	0.151969	0.205911	6.76103	Anaheim	Southern California Coast	Orange	709	eskalen_lab_pshb_monitoring
156789	1	in	0.16016	0.17723	6.76998	Anaheim	Southern California Coast	Orange	885	eskalen_lab_pshb_monitoring
158442	1	in	0.0848103	0.0894797	6.84145	Fullerton	Southern California Coast	Orange	1144	eskalen_lab_pshb_monitoring
121307	1	in	0.367414	0.255461	6.26608	NA	Inland Empire	Riverside	140	monitoring
122133	0	in	0.328355	0.410702	6.21825	Temecula	Inland Empire	Riverside	1127	trap_program
122960	0	in	0.401706	0.334298	6.3387	Temecula	Inland Empire	Riverside	463	trap_program
123788	0	in	0.213032	0.202933	6.31788	Temecula	Inland Empire	Riverside	677	trap_program
126263	1	in	0.43994	0.46393	6.25103	Temecula	Inland Empire	Riverside	849	monitoring
127089	0	in	0.174981	0.0889094	6.35931	Temecula	Inland Empire	Riverside	105	trap_program
127092	0	in	0.110288	0.111613	6.31877	Temecula	Inland Empire	Riverside	306	trap_program
127923	0	in	0.207854	0.232565	6.35138	Temecula	Inland Empire	Riverside	493	trap_program
128744	0	in	0.204761	0.151207	6.41123	Temecula	Inland Empire	Riverside	1099	trap_program
128748	0	in	0.270275	0.441786	6.37071	Temecula	Inland Empire	Riverside	709	trap_program
130400	0	in	0.503882	0.349125	6.45458	Temecula	Inland Empire	Riverside	237	trap_program
132053	1	in	0.0935882	0.0886826	6.48919	Murrieta	Inland Empire	Riverside	85	monitoring
132056	0	in	0.216021	0.107916	6.42313	NA	Inland Empire	Riverside	381	trap_program
132880	0	in	0.150038	0.125181	6.44199	Murrieta	Inland Empire	Riverside	340	trap_program
133717	0	in	0.668044	0.66777	6.45537	NA	Inland Empire	Riverside	68	trap_program
134543	0	in	0.444965	0.390453	6.50284	NA	Inland Empire	Riverside	1057	trap_program
151065	0	in	0.128356	0.112748	6.77834	Perris	Inland Empire	Riverside	348	trap_program
158474	1	in	0.186609	0.18883	6.81911	Corona	Inland Empire	Riverside	1124	monitoring
159298	1	in	0.393979	0.35268	6.74651	Corona	Inland Empire	Riverside	1379	monitoring
162624	0	in	0.0646141	0.0632843	7.05025	Riverside	Inland Empire	Riverside	482	trap_program
162626	0	in	0.0594865	0.0636009	7.02206	Riverside	Inland Empire	Riverside	851	trap_program
162627	0	in	0.0691832	0.0604463	6.99066	Riverside	Inland Empire	Riverside	404	trap_program
162628	0	in	0.088331	0.0754999	6.84831	Riverside	Inland Empire	Riverside	142	trap_program
165109	0	in	0.122569	0.11407	7.05056	Riverside	Inland Empire	Riverside	935	trap_program
165148	0	in	0.243205	0.224677	6.13478	Beaumont	Inland Empire	Riverside	1112	trap_program
165981	0	in	0.0484	0.0668885	6.62385	Banning	Inland Empire	Riverside	5	trap_program
166744	0	in	0.615026	0.532832	7.10443	Eastvale	Inland Empire	Riverside	117	trap_program
167573	0	in	0.315	0.327355	7.1048	Eastvale	Inland Empire	Riverside	306	trap_program
167593	1	in	0.113912	0.0948266	6.96632	Riverside	Inland Empire	Riverside	1746	eskalen_lab_pshb_monitoring
167596	0	in	0.301769	0.326171	6.91991	Riverside	Inland Empire	Riverside	476	eskalen_lab_pshb_monitoring
168400	0	in	0.514976	0.554682	7.09118	Eastvale	Inland Empire	Riverside	126	trap_program
168402	0	in	0.294022	0.411204	7.13256	Jurupa Valley	Inland Empire	Riverside	135	trap_program
168412	1	in	0.209719	0.14433	7.12497	Riverside	Inland Empire	Riverside	352	eskalen_lab_pshb_monitoring
168413	1	in	0.171615	0.153422	7.17211	Riverside	Inland Empire	Riverside	296	eskalen_lab_pshb_monitoring
168414	1	in	0.10073	0.0883326	7.17211	Riverside	Inland Empire	Riverside	664	eskalen_lab_pshb_monitoring
168421	1	in	0.0937436	0.0723174	7.08236	Riverside	Inland Empire	Riverside	550	monitoring
168446	0	in	0.322475	0.314438	6.27118	Beaumont	Inland Empire	Riverside	59	trap_program
168448	0	in	0.2784	0.190199	6.38699	Beaumont	Inland Empire	Riverside	15	trap_program
168449	0	in	0.325617	0.266506	6.28646	Beaumont	Inland Empire	Riverside	235	trap_program
169230	0	in	0.105858	0.0922958	7.11508	Jurupa Valley	Inland Empire	Riverside	148	trap_program
169237	0	in	0.696089	0.702085	7.1767	Jurupa Valley	Inland Empire	Riverside	112	trap_program
169242	1	in	0.110814	0.0933437	7.16774	Riverside	Inland Empire	Riverside	215	eskalen_lab_pshb_monitoring
169243	0	in	0.0885865	0.0780474	7.15937	Riverside	Inland Empire	Riverside	989	trap_program
170056	0	in	0.0731413	0.0766148	7.0941	Jurupa Valley	Inland Empire	Riverside	283	trap_program
170067	0	in	0.571895	0.672948	7.12146	Jurupa Valley	Inland Empire	Riverside	190	trap_program
170068	0	in	0.386893	0.444305	7.20136	Jurupa Valley	Inland Empire	Riverside	1236	trap_program
170070	1	in	0.21419	0.237758	7.14558	Riverside	Inland Empire	Riverside	437	eskalen_lab_pshb_monitoring
170883	0	in	0.132365	0.104397	7.07296	Jurupa Valley	Inland Empire	Riverside	255	trap_program
170896	1	in	0.0819483	0.0704228	7.21423	Jurupa Valley	Inland Empire	Riverside	232	monitoring
170897	1	in	0.124851	0.147744	7.1743	Riverside	Inland Empire	Riverside	242	eskalen_lab_pshb_monitoring
170898	0	in	0.0957557	0.0827362	7.10485	Riverside	Inland Empire	Riverside	1793	trap_program
171713	0	in	0.10127	0.0992523	7.09133	Jurupa Valley	Inland Empire	Riverside	63	trap_program
171714	0	in	0.113571	0.10717	7.11398	Jurupa Valley	Inland Empire	Riverside	112	trap_program
171725	1	in	0.145061	0.172525	7.22408	Riverside	Inland Empire	Riverside	544	eskalen_lab_pshb_monitoring
171726	1	in	0.15972	0.174024	7.21441	Riverside	Inland Empire	Riverside	1196	eskalen_lab_pshb_monitoring
172545	0	in	0.20327	0.148278	7.11011	Jurupa Valley	Inland Empire	Riverside	141	trap_program
173375	0	in	0.108326	0.0739196	7.02476	Jurupa Valley	Inland Empire	Riverside	432	trap_program
167582	1	in	0.109471	0.0911641	7.144	Riverside	Inland Empire	Riverside	497	eskalen_lab_pshb_monitoring
167583	1	in	0.135992	0.0951553	7.17057	Riverside	Inland Empire	Riverside	378	eskalen_lab_pshb_monitoring
167595	1	in	0.0727356	0.0590446	7.0203	Riverside	Inland Empire	Riverside	522	eskalen_lab_pshb_monitoring
168410	1	in	0.05	0.05	7.1767	Riverside	Inland Empire	Riverside	1	eskalen_lab_pshb_monitoring
168411	1	in	0.133636	0.05	7.14703	Riverside	Inland Empire	Riverside	11	eskalen_lab_pshb_monitoring
169249	1	in	0.0752432	0.0897601	7.06811	Riverside	Inland Empire	Riverside	37	eskalen_lab_pshb_monitoring
169251	0	in	0.0972559	0.122402	6.83078	Riverside	Inland Empire	Riverside	465	eskalen_lab_pshb_monitoring
170078	0	in	0.133713	0.126946	6.97515	Riverside	Inland Empire	Riverside	272	eskalen_lab_pshb_monitoring
166730	0	in	0.290836	0.312743	6.41026	Chino Hills	Inland Empire	San Bernardino	385	trap_program
166734	0	in	0.117628	0.13669	6.75399	Chino Hills	Inland Empire	San Bernardino	667	trap_program
167557	0	in	0.163768	0.139653	6.4506	Chino Hills	Inland Empire	San Bernardino	1624	trap_program
167560	0	in	0.210228	0.121901	6.81902	Chino Hills	Inland Empire	San Bernardino	355	trap_program
167561	0	in	0.114059	0.0973001	6.89957	Chino Hills	Inland Empire	San Bernardino	859	trap_program
168386	0	in	0.151306	0.102549	6.80561	Chino Hills	Inland Empire	San Bernardino	1194	trap_program
168387	0	in	0.0989086	0.111725	6.89441	Chino Hills	Inland Empire	San Bernardino	175	trap_program
168388	0	in	0.194586	0.101639	6.95745	Chino Hills	Inland Empire	San Bernardino	336	trap_program
169213	0	in	0.130636	0.111904	6.79723	Chino Hills	Inland Empire	San Bernardino	855	trap_program
170870	0	in	0.179785	0.172719	6.99304	Chino	Inland Empire	San Bernardino	656	trap_program
172523	0	in	0.200561	0.275197	6.94256	Chino	Inland Empire	San Bernardino	913	trap_program
173383	0	in	0.05	0.05	7.23228	Colton	Inland Empire	San Bernardino	1	trap_program
173384	0	in	0.104217	0.080456	7.17031	Grand Terrace	Inland Empire	San Bernardino	92	trap_program
173398	0	in	0.205575	0.211618	6.76724	Redlands	Inland Empire	San Bernardino	325	trap_program
173399	0	in	0.130071	0.0974532	6.96299	Redlands	Inland Empire	San Bernardino	197	trap_program
174179	0	in	0.252703	0.308653	6.85698	Ontario	Inland Empire	San Bernardino	750	trap_program
174182	0	in	0.159059	0.14631	6.87913	Ontario	Inland Empire	San Bernardino	931	trap_program
174208	0	in	0.287944	0.0547747	7.25786	Rialto	Inland Empire	San Bernardino	18	trap_program
174213	0	in	0.327458	0.408149	7.15726	Grand Terrace	Inland Empire	San Bernardino	373	trap_program
174226	0	in	0.197606	0.170271	6.73364	Redlands	Inland Empire	San Bernardino	667	trap_program
174227	0	in	0.164024	0.157208	6.53965	Redlands	Inland Empire	San Bernardino	892	trap_program
175025	0	in	0.138609	0.15032	6.74713	Fontana	Inland Empire	San Bernardino	655	trap_program
175037	0	in	0.10545	0.104477	7.08425	Colton	Inland Empire	San Bernardino	20	trap_program
175038	0	in	0.202375	0.284144	7.24644	Grand Terrace	Inland Empire	San Bernardino	104	trap_program
175834	0	in	0.121043	0.113934	6.82245	Ontario	Inland Empire	San Bernardino	1148	trap_program
175835	1	in	0.136587	0.147626	6.81529	Ontario	Inland Empire	San Bernardino	1643	monitoring
175849	0	in	0.148754	0.140756	6.99082	Fontana	Inland Empire	San Bernardino	427	trap_program
175850	0	in	0.217315	0.168012	6.99288	Fontana	Inland Empire	San Bernardino	644	trap_program
175852	0	in	0.109656	0.132525	6.91676	Fontana	Inland Empire	San Bernardino	479	trap_program
175854	0	in	0.236935	0.32258	6.88912	Fontana	Inland Empire	San Bernardino	986	trap_program
175855	0	in	0.208692	0.189375	6.89339	Fontana	Inland Empire	San Bernardino	1122	trap_program
175865	0	in	0.31225	0.525873	7.27124	Colton	Inland Empire	San Bernardino	4	trap_program
175869	0	in	0.070375	0.0715934	7.12645	NA	Inland Empire	San Bernardino	8	trap_program
175876	0	in	0.199361	0.198867	7.29558	Redlands	Inland Empire	San Bernardino	825	trap_program
175879	0	in	0.0993926	0.0738582	7.0387	Redlands	Inland Empire	San Bernardino	1890	trap_program
175880	0	in	0.0901838	0.0628253	6.98059	Redlands	Inland Empire	San Bernardino	1594	trap_program
176659	0	in	0.191233	0.208385	6.77381	Montclair	Inland Empire	San Bernardino	317	trap_program
176663	1	in	0.113065	0.113073	6.78891	Ontario	Inland Empire	San Bernardino	460	monitoring
176692	0	in	0.1172	0.106814	7.33511	Colton	Inland Empire	San Bernardino	70	trap_program
176693	0	in	0.1024	0.108368	7.39864	Colton	Inland Empire	San Bernardino	15	trap_program
176695	0	in	0.241534	0.266167	7.41705	Colton	Inland Empire	San Bernardino	58	trap_program
176696	0	in	0.970588	0.970012	7.28416	San Bernardino	Inland Empire	San Bernardino	153	trap_program
176699	0	in	0.0813098	0.0854842	7.38202	Loma Linda	Inland Empire	San Bernardino	694	trap_program
176700	0	in	0.0985224	0.0982147	7.23565	Loma Linda	Inland Empire	San Bernardino	134	trap_program
176702	0	in	0.315573	0.196912	7.3807	Redlands	Inland Empire	San Bernardino	590	trap_program
176703	0	in	0.407991	0.341592	7.38238	Redlands	Inland Empire	San Bernardino	225	trap_program
176705	0	in	0.103173	0.088569	7.2507	Redlands	Inland Empire	San Bernardino	1692	trap_program
176727	0	in	0.275	0.275	3.7812	Oak Glen	Inland Empire	San Bernardino	85	trap_program
177484	0	in	0.186546	0.237554	6.75832	Montclair	Inland Empire	San Bernardino	403	trap_program
177488	0	in	0.191815	0.330835	6.75566	Ontario	Inland Empire	San Bernardino	1025	trap_program
177490	1	in	0.159183	0.230883	6.74949	Ontario	Inland Empire	San Bernardino	1309	monitoring
177491	0	in	0.135605	0.231672	6.75867	Ontario	Inland Empire	San Bernardino	1243	trap_program
177494	0	in	0.115955	0.0594335	6.84054	Ontario	Inland Empire	San Bernardino	154	trap_program
177495	0	in	0.293063	0.477671	6.85064	Ontario	Inland Empire	San Bernardino	190	trap_program
177521	0	in	0.0526667	0.100057	7.45195	Colton	Inland Empire	San Bernardino	3	trap_program
177523	0	in	0.800593	0.857491	7.44692	San Bernardino	Inland Empire	San Bernardino	27	trap_program
177524	0	in	0.4974	0.253255	7.48121	San Bernardino	Inland Empire	San Bernardino	90	trap_program
177525	0	in	0.097	0.097	7.48099	San Bernardino	Inland Empire	San Bernardino	6	trap_program
177531	0	in	0.220705	0.139043	7.38854	Redlands	Inland Empire	San Bernardino	1249	trap_program
177532	0	in	0.126885	0.125583	7.36307	Redlands	Inland Empire	San Bernardino	852	trap_program
177533	0	in	0.125557	0.110361	7.34916	Redlands	Inland Empire	San Bernardino	797	trap_program
177534	0	in	0.135081	0.114861	7.32378	Redlands	Inland Empire	San Bernardino	1083	trap_program
177536	0	in	0.201167	0.221624	7.12949	Redlands	Inland Valleys	San Bernardino	755	trap_program
177553	0	in	0.279206	0.278579	3.90154	Oak Glen	Inland Empire	San Bernardino	68	trap_program
178311	0	in	0.191807	0.271526	6.72188	Montclair	Inland Empire	San Bernardino	384	trap_program
178313	0	in	0.206653	0.385335	6.68295	Ontario	Inland Empire	San Bernardino	629	trap_program
178314	0	in	0.25669	0.45819	6.71206	Ontario	Inland Empire	San Bernardino	1094	trap_program
178318	0	in	0.175551	0.282453	6.75867	Ontario	Inland Empire	San Bernardino	1048	trap_program
178321	0	in	0.507776	0.896245	6.81619	Rancho Cucamonga	Inland Empire	San Bernardino	49	trap_program
178322	0	in	0.303268	0.495556	6.82645	Ontario	Inland Empire	San Bernardino	235	trap_program
178346	0	in	0.154006	0.146418	7.38968	Colton	Inland Empire	San Bernardino	331	trap_program
178347	0	in	0.141092	0.150926	7.43891	Colton	Inland Empire	San Bernardino	109	trap_program
178350	0	in	0.411683	0.382278	7.50505	San Bernardino	Inland Empire	San Bernardino	41	trap_program
178351	0	in	0.413594	0.195891	7.52645	San Bernardino	Inland Empire	San Bernardino	475	trap_program
178354	0	in	0.318123	0.539994	7.50251	Redlands	Inland Empire	San Bernardino	162	trap_program
178358	0	in	0.159593	0.156977	7.45383	Redlands	Inland Empire	San Bernardino	324	trap_program
179140	0	in	0.125902	0.123568	6.63443	Upland	Inland Empire	San Bernardino	418	trap_program
179148	0	in	0.202858	0.493257	6.78969	Rancho Cucamonga	Inland Empire	San Bernardino	451	trap_program
179169	0	in	0.17309	0.140329	7.13078	Rialto	Inland Empire	San Bernardino	592	trap_program
179179	0	in	0.0797857	0.0618782	7.62644	San Bernardino	Inland Empire	San Bernardino	112	trap_program
179181	0	in	0.363122	0.224918	7.58244	Redlands	Inland Empire	San Bernardino	237	trap_program
179185	0	in	0.209521	0.193735	7.51294	Redlands	Inland Empire	San Bernardino	242	trap_program
179187	0	in	0.214011	0.237456	7.47566	Redlands	Inland Empire	San Bernardino	1139	trap_program
179189	0	in	0.203472	0.301042	7.37134	Redlands	Inland Empire	San Bernardino	1051	trap_program
179190	0	in	0.236926	0.232624	7.35023	Redlands	Inland Valleys	San Bernardino	621	trap_program
179974	0	in	0.372462	0.146274	6.75406	Rancho Cucamonga	Inland Empire	San Bernardino	225	trap_program
179976	0	in	0.422466	0.415247	6.79021	Rancho Cucamonga	Inland Empire	San Bernardino	412	trap_program
179995	0	in	0.171031	0.189549	7.05167	Rialto	Inland Empire	San Bernardino	828	trap_program
180001	0	in	0.128867	0.0849335	7.42029	San Bernardino	Inland Empire	San Bernardino	256	trap_program
180013	0	in	0.229544	0.216729	7.5596	Redlands	Inland Empire	San Bernardino	469	trap_program
180017	0	in	0.056	0.0579505	7.43952	Redlands	Inland Valleys	San Bernardino	68	trap_program
180798	0	in	0.20988	0.209424	6.62325	Upland	Inland Empire	San Bernardino	1206	trap_program
180799	0	in	0.199701	0.199311	6.63742	Upland	Inland Empire	San Bernardino	425	trap_program
180801	0	in	0.212173	0.43061	6.70214	Rancho Cucamonga	Inland Empire	San Bernardino	653	trap_program
180816	0	in	0.15965	0.142108	6.87089	Fontana	Inland Empire	San Bernardino	597	trap_program
180822	0	in	0.126426	0.118243	7.06828	Rialto	Inland Empire	San Bernardino	495	trap_program
180828	0	in	0.109477	0.10347	7.40417	San Bernardino	Inland Empire	San Bernardino	589	trap_program
180829	0	in	0.163114	0.191645	7.47085	San Bernardino	Inland Empire	San Bernardino	308	trap_program
180831	0	in	0.188789	0.202064	7.64152	San Bernardino	Inland Empire	San Bernardino	95	trap_program
181624	0	in	0.382514	0.524372	6.48445	Upland	Inland Empire	San Bernardino	1423	trap_program
181626	0	in	0.257652	0.330392	6.57206	Upland	Inland Empire	San Bernardino	603	trap_program
181627	0	in	0.252203	0.201642	6.55161	Rancho Cucamonga	Inland Empire	San Bernardino	1408	trap_program
181628	0	in	0.135979	0.156587	6.60464	Rancho Cucamonga	Inland Empire	San Bernardino	1156	trap_program
181631	0	in	0.151875	0.139188	6.72589	Rancho Cucamonga	Inland Empire	San Bernardino	1418	trap_program
181632	0	in	0.147065	0.158175	6.71965	Rancho Cucamonga	Inland Empire	San Bernardino	1674	trap_program
181633	0	in	0.0941353	0.0818508	6.72863	Rancho Cucamonga	Inland Empire	San Bernardino	1138	trap_program
181642	0	in	0.261594	0.339909	6.81117	Fontana	Inland Empire	San Bernardino	673	trap_program
181643	0	in	0.196549	0.169007	6.84425	Fontana	Inland Empire	San Bernardino	874	trap_program
181646	0	in	0.166355	0.166493	6.88129	Fontana	Inland Empire	San Bernardino	406	trap_program
181657	0	in	0.145732	0.123691	7.55858	San Bernardino	Inland Empire	San Bernardino	1180	trap_program
181658	0	in	0.283367	0.238495	7.62973	San Bernardino	Inland Empire	San Bernardino	392	trap_program
181665	0	in	0.085619	0.0524647	7.77122	Highland	Inland Empire	San Bernardino	21	trap_program
181666	0	in	0.0735	0.0507226	7.80272	Highland	Inland Empire	San Bernardino	24	trap_program
181668	0	in	0.166885	0.0836753	7.74167	Highland	Inland Valleys	San Bernardino	26	trap_program
182454	0	in	0.185506	0.115327	6.49306	Rancho Cucamonga	Inland Empire	San Bernardino	942	trap_program
182455	0	in	0.149077	0.170565	6.50718	Rancho Cucamonga	Inland Empire	San Bernardino	841	trap_program
182459	0	in	0.145394	0.0929172	6.67983	Rancho Cucamonga	Inland Empire	San Bernardino	1667	trap_program
182465	0	in	0.157092	0.119204	6.80922	Fontana	Inland Empire	San Bernardino	1402	trap_program
182468	0	in	0.18775	0.227717	6.78089	Fontana	Inland Empire	San Bernardino	925	trap_program
182473	0	in	0.201291	0.263197	6.83645	Fontana	Inland Empire	San Bernardino	1017	trap_program
182475	0	in	0.194484	0.22521	6.94796	Rialto	Inland Empire	San Bernardino	645	trap_program
182481	0	in	0.133256	0.159362	7.38457	San Bernardino	Inland Empire	San Bernardino	430	trap_program
182482	0	in	0.105626	0.100197	7.4356	San Bernardino	Inland Empire	San Bernardino	460	trap_program
182486	0	in	0.0887444	0.0672023	7.71888	San Bernardino	Inland Empire	San Bernardino	266	trap_program
182491	0	in	0.167456	0.184098	7.81933	Highland	Inland Empire	San Bernardino	746	trap_program
182493	0	in	0.0666875	0.0711352	7.81709	Highland	Inland Empire	San Bernardino	16	trap_program
182495	0	in	0.0752237	0.0714871	7.76352	Highland	Inland Valleys	San Bernardino	76	trap_program
182496	0	in	0.395981	0.235507	7.73998	Highland	Inland Valleys	San Bernardino	156	trap_program
182497	0	in	0.265969	0.372191	7.68514	Highland	Inland Valleys	San Bernardino	96	trap_program
182498	0	in	0.217284	0.109585	7.63057	Highland	Inland Valleys	San Bernardino	183	trap_program
182499	0	in	0.240333	0.175517	7.43957	Highland	Inland Valleys	San Bernardino	156	trap_program
183281	0	in	0.185156	0.259492	6.43706	Rancho Cucamonga	Inland Empire	San Bernardino	996	trap_program
183282	0	in	0.222327	0.285395	6.46694	Rancho Cucamonga	Inland Empire	San Bernardino	978	trap_program
183284	0	in	0.216829	0.200578	6.61531	Rancho Cucamonga	Inland Empire	San Bernardino	941	trap_program
183286	0	in	0.195378	0.0945218	6.62375	Rancho Cucamonga	Inland Empire	San Bernardino	2684	trap_program
183287	0	in	0.211103	0.13176	6.67024	Rancho Cucamonga	Inland Empire	San Bernardino	3053	trap_program
183289	0	in	0.322969	0.177242	6.69788	Rancho Cucamonga	Inland Empire	San Bernardino	2305	trap_program
183302	0	in	0.196966	0.179966	6.90904	Rialto	Inland Empire	San Bernardino	530	trap_program
183316	0	in	0.233349	0.196348	7.82024	Highland	Inland Empire	San Bernardino	209	trap_program
183317	0	in	0.147546	0.13067	7.83027	Highland	Inland Empire	San Bernardino	205	trap_program
183320	0	in	0.369429	0.207293	7.80186	Highland	Inland Empire	San Bernardino	245	trap_program
184108	0	in	0.222981	0.518208	6.33447	Rancho Cucamonga	Inland Empire	San Bernardino	1175	trap_program
184115	0	in	0.15888	0.108622	6.61778	Rancho Cucamonga	Inland Empire	San Bernardino	1003	trap_program
184117	0	in	0.203749	0.12618	6.64546	Rancho Cucamonga	Inland Empire	San Bernardino	822	trap_program
184140	0	in	0.102425	0.101768	7.61899	San Bernardino	Inland Empire	San Bernardino	590	trap_program
184143	0	in	0.120343	0.176026	7.76711	San Bernardino	Inland Empire	San Bernardino	172	trap_program
184146	0	in	0.128884	0.140364	7.72511	Highland	Inland Empire	San Bernardino	173	trap_program
184147	0	in	0.152751	0.147842	7.68551	Highland	Inland Empire	San Bernardino	233	trap_program
184942	0	in	0.0989313	0.0530496	6.50567	Rancho Cucamonga	Inland Empire	San Bernardino	946	trap_program
184944	0	in	0.293641	0.897383	6.54618	Rancho Cucamonga	Inland Empire	San Bernardino	345	trap_program
184945	0	in	0.245707	0.0739408	6.69255	Rancho Cucamonga	Inland Empire	San Bernardino	307	trap_program
184946	0	in	0.253489	0.244688	6.69255	Rancho Cucamonga	Inland Empire	San Bernardino	1666	trap_program
184948	0	in	0.119986	0.0935296	6.70171	Fontana	Inland Empire	San Bernardino	804	trap_program
184955	0	in	0.242506	0.229473	6.81415	Rialto	Inland Empire	San Bernardino	409	trap_program
184961	0	in	0.123475	0.0764799	7.27038	San Bernardino	Inland Empire	San Bernardino	99	trap_program
184962	0	in	0.134266	0.100471	7.33995	San Bernardino	Inland Empire	San Bernardino	222	trap_program
185774	0	in	0.52435	0.52597	6.66328	Fontana	Inland Empire	San Bernardino	791	trap_program
185780	0	in	0.166181	0.23246	6.59435	Rialto	Inland Empire	San Bernardino	365	trap_program
185789	0	in	0.190474	0.240377	7.27882	San Bernardino	Inland Empire	San Bernardino	57	trap_program
185790	0	in	0.104283	0.101552	7.41214	San Bernardino	Inland Empire	San Bernardino	184	trap_program
185794	0	in	0.125544	0.142794	7.55352	San Bernardino	Inland Empire	San Bernardino	349	trap_program
186606	0	in	0.214681	0.297474	6.51683	Rialto	Inland Empire	San Bernardino	837	trap_program
186607	0	in	0.137457	0.155831	6.55282	Rialto	Inland Empire	San Bernardino	889	trap_program
186620	0	in	0.178588	0.220381	7.45788	San Bernardino	Inland Empire	San Bernardino	583	trap_program
186621	0	in	0.154426	0.156791	7.52665	San Bernardino	Inland Empire	San Bernardino	357	trap_program
186622	0	in	0.297484	0.238422	7.56605	San Bernardino	Inland Empire	San Bernardino	411	trap_program
187440	0	in	0.286391	0.25251	6.97669	San Bernardino	Inland Empire	San Bernardino	23	trap_program
187443	0	in	0.27001	0.314571	7.01895	San Bernardino	Inland Empire	San Bernardino	414	trap_program
187447	0	in	0.170008	0.19713	7.41734	San Bernardino	Inland Empire	San Bernardino	481	trap_program
188268	0	in	0.319727	0.297032	6.99359	San Bernardino	Inland Empire	San Bernardino	392	trap_program
188269	0	in	0.267537	0.258759	6.99359	San Bernardino	Inland Empire	San Bernardino	449	trap_program
188270	0	in	0.196539	0.219825	7.11625	San Bernardino	Inland Empire	San Bernardino	2845	trap_program
188271	0	in	0.275261	0.34698	7.22406	San Bernardino	Inland Empire	San Bernardino	425	trap_program
188272	0	in	0.193193	0.169014	7.28675	San Bernardino	Inland Empire	San Bernardino	729	trap_program
188273	0	in	0.229245	0.204323	7.32493	San Bernardino	Inland Empire	San Bernardino	437	trap_program
189094	0	in	0.142042	0.118327	6.87639	San Bernardino	Inland Empire	San Bernardino	237	trap_program
189096	0	in	0.232867	0.30302	6.97462	San Bernardino	Inland Empire	San Bernardino	173	trap_program
189097	0	in	0.163743	0.224793	7.13967	San Bernardino	Inland Empire	San Bernardino	358	trap_program
189919	0	in	0.212963	0.468141	6.69983	San Bernardino	Inland Empire	San Bernardino	81	trap_program
189920	0	in	0.216643	0.304035	6.74853	San Bernardino	Inland Empire	San Bernardino	459	trap_program
189921	0	in	0.198051	0.17185	6.79181	San Bernardino	Inland Empire	San Bernardino	845	trap_program
189922	0	in	0.247448	0.260073	6.79827	San Bernardino	Inland Empire	San Bernardino	165	trap_program
190748	0	in	0.282079	0.261346	6.65479	San Bernardino	Inland Empire	San Bernardino	203	monitoring
218869	0	in	0.149071	0.128787	6.18655	Victorville	Interior West	San Bernardino	294	trap_program
221351	0	in	0.139034	0.174102	6.28294	Victorville	Interior West	San Bernardino	204	trap_program
39439	1	in	0.537941	0.537941	5.07862	San Diego	Southern California Coast	San Diego	68	monitoring
40266	1	in	0.120005	0.120213	5.29032	San Diego	Southern California Coast	San Diego	397	monitoring
55970	1	in	0.096327	0.0547144	5.25156	San Diego	Southern California Coast	San Diego	4217	eskalen_lab_pshb_monitoring
56798	1	in	0.112592	0.084614	5.20871	San Diego	Southern California Coast	San Diego	1605	monitoring
58467	0	in	0.108986	0.0862062	5.72843	Casa de Oro-Mount Helix	Southern California Coast	San Diego	213	monitoring
59292	0	in	0.144433	0.147073	5.61078	La Mesa	Southern California Coast	San Diego	164	monitoring
60958	1	in	0.0885313	0.0665762	6.33985	NA	Inland Empire	San Diego	32	monitoring
61781	0	in	0.128094	0.121045	6.04808	El Cajon	Inland Empire	San Diego	117	monitoring
61782	0	in	0.0273333	0.0262424	6.05268	Granite Hills	Inland Empire	San Diego	3	monitoring
61785	1	in	0.0710089	0.0620841	6.25969	NA	Inland Empire	San Diego	224	monitoring
66738	0	in	0.369763	0.354187	6.08488	Santee	Inland Empire	San Diego	59	monitoring
67566	0	in	0.36652	0.22818	6.10545	Santee	Inland Empire	San Diego	127	monitoring
68396	0	in	0.113605	0.132084	6.17025	Lakeside	Inland Empire	San Diego	38	monitoring
81595	1	in	0.0757449	0.0652363	5.1322	Encinitas	Southern California Coast	San Diego	247	eskalen_lab_pshb_monitoring
84901	1	in	0.203005	0.206865	5.0168	Encinitas	Southern California Coast	San Diego	1388	monitoring
84902	1	in	0.166522	0.168745	4.96258	Encinitas	Southern California Coast	San Diego	676	eskalen_lab_pshb_monitoring
88227	0	in	0.163267	0.175961	5.6106	Escondido	Inland Empire	San Diego	491	monitoring
88231	1	in	0.172809	0.202178	6.07309	Escondido	Inland Empire	San Diego	724	monitoring
92343	1	in	0.182248	0.19914	4.93839	Carlsbad	Southern California Coast	San Diego	274	monitoring
92368	1	in	0.245744	0.212683	5.86729	Escondido	Inland Empire	San Diego	394	monitoring
92369	1	in	0.284215	0.299612	5.72319	Escondido	Inland Empire	San Diego	550	eskalen_lab_pshb_monitoring
93170	1	in	0.0749	0.07732	4.96949	Carlsbad	Southern California Coast	San Diego	150	monitoring
93997	1	in	0.112762	0.126162	5.01328	Carlsbad	Southern California Coast	San Diego	562	monitoring
94022	1	in	0.165899	0.217677	5.90114	Escondido	Inland Empire	San Diego	378	monitoring
94023	1	in	0.188974	0.201006	5.85893	Escondido	Inland Empire	San Diego	115	monitoring
94841	0	in	0.133737	0.156295	5.5918	Escondido	Inland Empire	San Diego	616	monitoring
97319	1	in	0.184054	0.136846	5.38867	San Marcos	Southern California Coast	San Diego	462	monitoring
103095	1	in	0.187072	0.158205	5.49819	Oceanside	Southern California Coast	San Diego	708	eskalen_lab_pshb_monitoring
103096	1	in	0.109061	0.114092	5.58092	Oceanside	Southern California Coast	San Diego	82	eskalen_lab_pshb_monitoring
103097	1	in	0.177256	0.129088	5.64501	Oceanside	Southern California Coast	San Diego	461	monitoring
103924	1	in	0.12913	0.104694	5.68945	Oceanside	Southern California Coast	San Diego	192	eskalen_lab_pshb_monitoring
105580	1	in	0.0543333	0.0573218	5.74938	Bonsall	Southern California Coast	San Diego	18	monitoring
106443	0	in	0.120009	NA	5.44281	NA	Inland Empire	San Diego	117	monitoring
107267	0	in	0.294817	0.282371	5.18356	NA	Inland Empire	San Diego	71	monitoring
107269	0	in	0.98	NA	5.27415	NA	Inland Empire	San Diego	21	monitoring
108086	0	in	0.98	NA	5.87074	NA	Inland Empire	San Diego	2	monitoring
113031	1	in	0.121288	0.88275	6.55001	NA	Inland Empire	San Diego	257	monitoring
40264	1	in	0.0957273	0.0957273	5.19595	San Diego	Southern California Coast	San Diego	66	eskalen_lab_pshb_monitoring
42746	1	in	0.0961213	0.0964564	5.31073	San Diego	Southern California Coast	San Diego	272	eskalen_lab_pshb_monitoring
54315	1	in	0.317382	0.269654	5.3224	San Diego	Southern California Coast	San Diego	1371	eskalen_lab_pshb_monitoring
57631	1	in	0.125826	0.120233	5.4787	San Diego	Southern California Coast	San Diego	809	eskalen_lab_pshb_monitoring
58447	1	in	0.153692	0.137926	5.28497	San Diego	Southern California Coast	San Diego	321	eskalen_lab_pshb_monitoring
71675	0	in	0.0860848	0.0500674	4.85139	San Diego	Southern California Coast	San Diego	790	eskalen_lab_pshb_monitoring
71676	0	in	0.142999	0.141485	5.23242	San Diego	Southern California Coast	San Diego	847	eskalen_lab_pshb_monitoring
85729	1	in	0.140767	0.125744	4.96337	Encinitas	Southern California Coast	San Diego	876	eskalen_lab_pshb_monitoring
93174	0	in	0.149069	0.106337	5.05941	Carlsbad	Southern California Coast	San Diego	231	eskalen_lab_pshb_monitoring
94018	0	in	0.132492	0.179713	5.81381	Escondido	Inland Empire	San Diego	785	eskalen_lab_pshb_monitoring
94847	0	in	0.165377	0.291441	5.81975	Escondido	Inland Empire	San Diego	716	eskalen_lab_pshb_monitoring
95673	1	in	0.0769412	0.0543481	5.65887	Escondido	Inland Empire	San Diego	17	eskalen_lab_pshb_monitoring
95674	0	in	0.267039	0.252029	5.69938	Escondido	Inland Empire	San Diego	1073	eskalen_lab_pshb_monitoring
98964	0	in	0.184982	0.140196	5.25398	Vista	Southern California Coast	San Diego	1047	eskalen_lab_pshb_monitoring
101440	1	in	0.142438	0.13402	5.30779	Oceanside	Southern California Coast	San Diego	1745	eskalen_lab_pshb_monitoring
102269	1	in	0.176749	0.168396	5.38448	Oceanside	Southern California Coast	San Diego	684	eskalen_lab_pshb_monitoring
207074	1	in	0.0787318	0.0774403	4.91236	Santa Barbara	Southern California Coast	Santa Barbara	962	monitoring
208724	0	in	0.129634	0.124625	4.87374	Santa Barbara	Southern California Coast	Santa Barbara	952	monitoring
208733	1	in	0.3976	0.962754	4.95337	Montecito	Southern California Coast	Santa Barbara	5	monitoring
209551	0	in	0.0636281	0.0709548	4.86567	Santa Barbara	Southern California Coast	Santa Barbara	121	monitoring
188103	0	in	0.0913153	0.0828248	4.46534	Oxnard	Southern California Coast	Ventura	314	monitoring
188114	1	in	0.231105	0.353245	4.88556	Camarillo	Southern California Coast	Ventura	627	monitoring
192266	0	in	0.545294	0.625551	5.61354	Thousand Oaks	Southern California Coast	Ventura	51	monitoring
194712	0	in	0.0994936	0.137954	4.56042	San Buenaventura (Ventura)	Southern California Coast	Ventura	391	monitoring
194718	0	in	0.154267	0.166769	4.79121	Saticoy	Southern California Coast	Ventura	120	monitoring
195558	0	in	0.0983182	0.103165	5.02067	NA	Southern California Coast	Ventura	22	monitoring
197217	0	in	0.069	0.069	5.19439	NA	Southern California Coast	Ventura	1	monitoring
198042	0	in	0.0835778	0.0828254	5.10526	NA	Southern California Coast	Ventura	45	monitoring
199684	1	in	0.097	0.097	5.14905	Santa Paula	Inland Empire	Ventura	1	monitoring
200511	1	in	0.235143	0.265729	5.14081	Santa Paula	Inland Empire	Ventura	35	monitoring
200512	1	in	0.138561	0.0972536	5.20162	Santa Paula	Inland Empire	Ventura	107	monitoring
200514	1	in	0.11115	0.0614115	5.28322	Santa Paula	Inland Empire	Ventura	20	monitoring
201319	0	in	0.329981	0.276092	4.49948	NA	Southern California Coast	Ventura	213	monitoring
201341	1	in	0.159705	0.15647	5.31117	Santa Paula	Inland Empire	Ventura	190	monitoring
201342	1	in	0.110132	0.107066	5.34722	Santa Paula	Inland Empire	Ventura	151	monitoring
204660	0	in	0.515	0.696919	5.68283	Fillmore	Inland Empire	Ventura	14	monitoring
207936	0	in	0.0825	NA	5.15189	Mira Monte	Inland Empire	Ventura	12	monitoring
209592	1	in	0.97725	0.979495	5.18373	Ojai	Inland Empire	Ventura	4	monitoring
209596	0	in	0.297175	0.309432	5.23313	Ojai	Inland Empire	Ventura	445	monitoring
211250	0	in	0.386333	0.140469	5.2439	Ojai	Inland Empire	Ventura	9	monitoring
189760	0	in	0.0885639	0.0656768	4.61817	Camarillo	Southern California Coast	Ventura	532	eskalen_lab_pshb_monitoring
206316	1	in	0.445733	0.521824	5.81216	Fillmore	Inland Empire	Ventura	1058	eskalen_lab_pshb_monitoring

## Sheet: Data 6
	abies_amabilis	abies_bracteata	abies_concolor	abies_grandis	abies_lasiocarpa	abies_magnifica	abies_procera	abies_koreana	keteleeria_evelyniana	tsuga_heterophylla	tsuga_mertensiana	tsuga_canadensis	picea_breweriana	picea_engelmannii	picea_glauca	picea_pungens	picea_sitchensis	picea_abies	pinus_albicaulis	pinus_flexilis	pinus_lambertiana	pinus_monticola	pinus_strobus	pinus_balfouriana	pinus_longaeva	pinus_cembroides	pinus_edulis	pinus_monophylla	pinus_quadrifolia	pinus_sp.	pinus_attenuata	pinus_muricata	pinus_patula	pinus_radiata	pinus_elliottii	pinus_palustris	pinus_coulteri	pinus_jeffreyi	pinus_montezumae	pinus_ponderosa	pinus_sabiniana	pinus_torreyana	pinus_contorta	pinus_brutia	pinus_canariensis	pinus_halepensis	pinus_pinaster	pinus_roxburghii	pinus_densiflora
abies_amabilis	0	55.6875	55.6875	55.6875	55.6875	55.6875	55.6875	55.6875	111.375	222.75	222.75	222.75	297	297	297	297	297	297	297	297	297	297	297	297	297	297	297	297	297	297	297	297	297	297	297	297	297	297	297	297	297	297	297	297	297	297	297	297	297
abies_bracteata	55.6875	0	55.6875	55.6875	55.6875	55.6875	55.6875	55.6875	111.375	222.75	222.75	222.75	297	297	297	297	297	297	297	297	297	297	297	297	297	297	297	297	297	297	297	297	297	297	297	297	297	297	297	297	297	297	297	297	297	297	297	297	297
abies_concolor	55.6875	55.6875	0	55.6875	55.6875	55.6875	55.6875	55.6875	111.375	222.75	222.75	222.75	297	297	297	297	297	297	297	297	297	297	297	297	297	297	297	297	297	297	297	297	297	297	297	297	297	297	297	297	297	297	297	297	297	297	297	297	297
abies_grandis	55.6875	55.6875	55.6875	0	55.6875	55.6875	55.6875	55.6875	111.375	222.75	222.75	222.75	297	297	297	297	297	297	297	297	297	297	297	297	297	297	297	297	297	297	297	297	297	297	297	297	297	297	297	297	297	297	297	297	297	297	297	297	297
abies_lasiocarpa	55.6875	55.6875	55.6875	55.6875	0	55.6875	55.6875	55.6875	111.375	222.75	222.75	222.75	297	297	297	297	297	297	297	297	297	297	297	297	297	297	297	297	297	297	297	297	297	297	297	297	297	297	297	297	297	297	297	297	297	297	297	297	297
abies_magnifica	55.6875	55.6875	55.6875	55.6875	55.6875	0	55.6875	55.6875	111.375	222.75	222.75	222.75	297	297	297	297	297	297	297	297	297	297	297	297	297	297	297	297	297	297	297	297	297	297	297	297	297	297	297	297	297	297	297	297	297	297	297	297	297
abies_procera	55.6875	55.6875	55.6875	55.6875	55.6875	55.6875	0	55.6875	111.375	222.75	222.75	222.75	297	297	297	297	297	297	297	297	297	297	297	297	297	297	297	297	297	297	297	297	297	297	297	297	297	297	297	297	297	297	297	297	297	297	297	297	297
abies_koreana	55.6875	55.6875	55.6875	55.6875	55.6875	55.6875	55.6875	0	111.375	222.75	222.75	222.75	297	297	297	297	297	297	297	297	297	297	297	297	297	297	297	297	297	297	297	297	297	297	297	297	297	297	297	297	297	297	297	297	297	297	297	297	297
keteleeria_evelyniana	111.375	111.375	111.375	111.375	111.375	111.375	111.375	111.375	0	222.75	222.75	222.75	297	297	297	297	297	297	297	297	297	297	297	297	297	297	297	297	297	297	297	297	297	297	297	297	297	297	297	297	297	297	297	297	297	297	297	297	297
tsuga_heterophylla	222.75	222.75	222.75	222.75	222.75	222.75	222.75	222.75	222.75	0	111.375	111.375	297	297	297	297	297	297	297	297	297	297	297	297	297	297	297	297	297	297	297	297	297	297	297	297	297	297	297	297	297	297	297	297	297	297	297	297	297
tsuga_mertensiana	222.75	222.75	222.75	222.75	222.75	222.75	222.75	222.75	222.75	111.375	0	111.375	297	297	297	297	297	297	297	297	297	297	297	297	297	297	297	297	297	297	297	297	297	297	297	297	297	297	297	297	297	297	297	297	297	297	297	297	297
tsuga_canadensis	222.75	222.75	222.75	222.75	222.75	222.75	222.75	222.75	222.75	111.375	111.375	0	297	297	297	297	297	297	297	297	297	297	297	297	297	297	297	297	297	297	297	297	297	297	297	297	297	297	297	297	297	297	297	297	297	297	297	297	297
picea_breweriana	297	297	297	297	297	297	297	297	297	297	297	297	0	139.5	139.5	139.5	139.5	139.5	279	279	279	279	279	279	279	279	279	279	279	279	279	279	279	279	279	279	279	279	279	279	279	279	279	279	279	279	279	279	279
picea_engelmannii	297	297	297	297	297	297	297	297	297	297	297	297	139.5	0	139.5	139.5	139.5	139.5	279	279	279	279	279	279	279	279	279	279	279	279	279	279	279	279	279	279	279	279	279	279	279	279	279	279	279	279	279	279	279
picea_glauca	297	297	297	297	297	297	297	297	297	297	297	297	139.5	139.5	0	139.5	139.5	139.5	279	279	279	279	279	279	279	279	279	279	279	279	279	279	279	279	279	279	279	279	279	279	279	279	279	279	279	279	279	279	279
picea_pungens	297	297	297	297	297	297	297	297	297	297	297	297	139.5	139.5	139.5	0	139.5	139.5	279	279	279	279	279	279	279	279	279	279	279	279	279	279	279	279	279	279	279	279	279	279	279	279	279	279	279	279	279	279	279
picea_sitchensis	297	297	297	297	297	297	297	297	297	297	297	297	139.5	139.5	139.5	139.5	0	139.5	279	279	279	279	279	279	279	279	279	279	279	279	279	279	279	279	279	279	279	279	279	279	279	279	279	279	279	279	279	279	279
picea_abies	297	297	297	297	297	297	297	297	297	297	297	297	139.5	139.5	139.5	139.5	139.5	0	279	279	279	279	279	279	279	279	279	279	279	279	279	279	279	279	279	279	279	279	279	279	279	279	279	279	279	279	279	279	279
pinus_albicaulis	297	297	297	297	297	297	297	297	297	297	297	297	279	279	279	279	279	279	0	60	60	60	60	180	180	180	180	180	180	270	270	270	270	270	270	270	270	270	270	270	270	270	270	270	270	270	270	270	270
pinus_flexilis	297	297	297	297	297	297	297	297	297	297	297	297	279	279	279	279	279	279	60	0	30	30	30	180	180	180	180	180	180	270	270	270	270	270	270	270	270	270	270	270	270	270	270	270	270	270	270	270	270
pinus_lambertiana	297	297	297	297	297	297	297	297	297	297	297	297	279	279	279	279	279	279	60	30	0	30	30	180	180	180	180	180	180	270	270	270	270	270	270	270	270	270	270	270	270	270	270	270	270	270	270	270	270
pinus_monticola	297	297	297	297	297	297	297	297	297	297	297	297	279	279	279	279	279	279	60	30	30	0	30	180	180	180	180	180	180	270	270	270	270	270	270	270	270	270	270	270	270	270	270	270	270	270	270	270	270
pinus_strobus	297	297	297	297	297	297	297	297	297	297	297	297	279	279	279	279	279	279	60	30	30	30	0	180	180	180	180	180	180	270	270	270	270	270	270	270	270	270	270	270	270	270	270	270	270	270	270	270	270
pinus_balfouriana	297	297	297	297	297	297	297	297	297	297	297	297	279	279	279	279	279	279	180	180	180	180	180	0	45	90	90	90	90	270	270	270	270	270	270	270	270	270	270	270	270	270	270	270	270	270	270	270	270
pinus_longaeva	297	297	297	297	297	297	297	297	297	297	297	297	279	279	279	279	279	279	180	180	180	180	180	45	0	90	90	90	90	270	270	270	270	270	270	270	270	270	270	270	270	270	270	270	270	270	270	270	270
pinus_cembroides	297	297	297	297	297	297	297	297	297	297	297	297	279	279	279	279	279	279	180	180	180	180	180	90	90	0	30	30	30	270	270	270	270	270	270	270	270	270	270	270	270	270	270	270	270	270	270	270	270
pinus_edulis	297	297	297	297	297	297	297	297	297	297	297	297	279	279	279	279	279	279	180	180	180	180	180	90	90	30	0	30	30	270	270	270	270	270	270	270	270	270	270	270	270	270	270	270	270	270	270	270	270
pinus_monophylla	297	297	297	297	297	297	297	297	297	297	297	297	279	279	279	279	279	279	180	180	180	180	180	90	90	30	30	0	30	270	270	270	270	270	270	270	270	270	270	270	270	270	270	270	270	270	270	270	270
pinus_quadrifolia	297	297	297	297	297	297	297	297	297	297	297	297	279	279	279	279	279	279	180	180	180	180	180	90	90	30	30	30	0	270	270	270	270	270	270	270	270	270	270	270	270	270	270	270	270	270	270	270	270
pinus_sp.	297	297	297	297	297	297	297	297	297	297	297	297	279	279	279	279	279	279	270	270	270	270	270	270	270	270	270	270	270	0	270	270	270	270	270	270	270	270	270	270	270	270	270	270	270	270	270	270	270
pinus_attenuata	297	297	297	297	297	297	297	297	297	297	297	297	279	279	279	279	279	279	270	270	270	270	270	270	270	270	270	270	270	270	0	22.5	22.5	22.5	45	45	67.5	67.5	67.5	67.5	67.5	67.5	90	170	170	170	170	170	170
pinus_muricata	297	297	297	297	297	297	297	297	297	297	297	297	279	279	279	279	279	279	270	270	270	270	270	270	270	270	270	270	270	270	22.5	0	22.5	22.5	45	45	67.5	67.5	67.5	67.5	67.5	67.5	90	170	170	170	170	170	170
pinus_patula	297	297	297	297	297	297	297	297	297	297	297	297	279	279	279	279	279	279	270	270	270	270	270	270	270	270	270	270	270	270	22.5	22.5	0	22.5	45	45	67.5	67.5	67.5	67.5	67.5	67.5	90	170	170	170	170	170	170
pinus_radiata	297	297	297	297	297	297	297	297	297	297	297	297	279	279	279	279	279	279	270	270	270	270	270	270	270	270	270	270	270	270	22.5	22.5	22.5	0	45	45	67.5	67.5	67.5	67.5	67.5	67.5	90	170	170	170	170	170	170
pinus_elliottii	297	297	297	297	297	297	297	297	297	297	297	297	279	279	279	279	279	279	270	270	270	270	270	270	270	270	270	270	270	270	45	45	45	45	0	22.5	67.5	67.5	67.5	67.5	67.5	67.5	90	170	170	170	170	170	170
pinus_palustris	297	297	297	297	297	297	297	297	297	297	297	297	279	279	279	279	279	279	270	270	270	270	270	270	270	270	270	270	270	270	45	45	45	45	22.5	0	67.5	67.5	67.5	67.5	67.5	67.5	90	170	170	170	170	170	170
pinus_coulteri	297	297	297	297	297	297	297	297	297	297	297	297	279	279	279	279	279	279	270	270	270	270	270	270	270	270	270	270	270	270	67.5	67.5	67.5	67.5	67.5	67.5	0	33.75	33.75	33.75	33.75	33.75	90	170	170	170	170	170	170
pinus_jeffreyi	297	297	297	297	297	297	297	297	297	297	297	297	279	279	279	279	279	279	270	270	270	270	270	270	270	270	270	270	270	270	67.5	67.5	67.5	67.5	67.5	67.5	33.75	0	33.75	33.75	33.75	33.75	90	170	170	170	170	170	170
pinus_montezumae	297	297	297	297	297	297	297	297	297	297	297	297	279	279	279	279	279	279	270	270	270	270	270	270	270	270	270	270	270	270	67.5	67.5	67.5	67.5	67.5	67.5	33.75	33.75	0	33.75	33.75	33.75	90	170	170	170	170	170	170
pinus_ponderosa	297	297	297	297	297	297	297	297	297	297	297	297	279	279	279	279	279	279	270	270	270	270	270	270	270	270	270	270	270	270	67.5	67.5	67.5	67.5	67.5	67.5	33.75	33.75	33.75	0	33.75	33.75	90	170	170	170	170	170	170
pinus_sabiniana	297	297	297	297	297	297	297	297	297	297	297	297	279	279	279	279	279	279	270	270	270	270	270	270	270	270	270	270	270	270	67.5	67.5	67.5	67.5	67.5	67.5	33.75	33.75	33.75	33.75	0	33.75	90	170	170	170	170	170	170
pinus_torreyana	297	297	297	297	297	297	297	297	297	297	297	297	279	279	279	279	279	279	270	270	270	270	270	270	270	270	270	270	270	270	67.5	67.5	67.5	67.5	67.5	67.5	33.75	33.75	33.75	33.75	33.75	0	90	170	170	170	170	170	170
pinus_contorta	297	297	297	297	297	297	297	297	297	297	297	297	279	279	279	279	279	279	270	270	270	270	270	270	270	270	270	270	270	270	90	90	90	90	90	90	90	90	90	90	90	90	0	170	170	170	170	170	170
pinus_brutia	297	297	297	297	297	297	297	297	297	297	297	297	279	279	279	279	279	279	270	270	270	270	270	270	270	270	270	270	270	270	170	170	170	170	170	170	170	170	170	170	170	170	170	0	45	45	45	45	90
pinus_canariensis	297	297	297	297	297	297	297	297	297	297	297	297	279	279	279	279	279	279	270	270	270	270	270	270	270	270	270	270	270	270	170	170	170	170	170	170	170	170	170	170	170	170	170	45	0	45	45	45	90
pinus_halepensis	297	297	297	297	297	297	297	297	297	297	297	297	279	279	279	279	279	279	270	270	270	270	270	270	270	270	270	270	270	270	170	170	170	170	170	170	170	170	170	170	170	170	170	45	45	0	45	45	90
pinus_pinaster	297	297	297	297	297	297	297	297	297	297	297	297	279	279	279	279	279	279	270	270	270	270	270	270	270	270	270	270	270	270	170	170	170	170	170	170	170	170	170	170	170	170	170	45	45	45	0	45	90
pinus_roxburghii	297	297	297	297	297	297	297	297	297	297	297	297	279	279	279	279	279	279	270	270	270	270	270	270	270	270	270	270	270	270	170	170	170	170	170	170	170	170	170	170	170	170	170	45	45	45	45	0	90
pinus_densiflora	297	297	297	297	297	297	297	297	297	297	297	297	279	279	279	279	279	279	270	270	270	270	270	270	270	270	270	270	270	270	170	170	170	170	170	170	170	170	170	170	170	170	170	90	90	90	90	90	0
pinus_mugo	297	297	297	297	297	297	297	297	297	297	297	297	279	279	279	279	279	279	270	270	270	270	270	270	270	270	270	270	270	270	170	170	170	170	170	170	170	170	170	170	170	170	170	90	90	90	90	90	45
pinus_nigra	297	297	297	297	297	297	297	297	297	297	297	297	279	279	279	279	279	279	270	270	270	270	270	270	270	270	270	270	270	270	170	170	170	170	170	170	170	170	170	170	170	170	170	90	90	90	90	90	45
pinus_pinea	297	297	297	297	297	297	297	297	297	297	297	297	279	279	279	279	279	279	270	270	270	270	270	270	270	270	270	270	270	270	170	170	170	170	170	170	170	170	170	170	170	170	170	90	90	90	90	90	45
pinus_resinosa	297	297	297	297	297	297	297	297	297	297	297	297	279	279	279	279	279	279	270	270	270	270	270	270	270	270	270	270	270	270	170	170	170	170	170	170	170	170	170	170	170	170	170	90	90	90	90	90	45
pinus_sylvestris	297	297	297	297	297	297	297	297	297	297	297	297	279	279	279	279	279	279	270	270	270	270	270	270	270	270	270	270	270	270	170	170	170	170	170	170	170	170	170	170	170	170	170	90	90	90	90	90	45
pinus_thunbergii	297	297	297	297	297	297	297	297	297	297	297	297	279	279	279	279	279	279	270	270	270	270	270	270	270	270	270	270	270	270	170	170	170	170	170	170	170	170	170	170	170	170	170	90	90	90	90	90	45
pinus_douglasiana	297	297	297	297	297	297	297	297	297	297	297	297	279	279	279	279	279	279	270	270	270	270	270	270	270	270	270	270	270	270	270	270	270	270	270	270	270	270	270	270	270	270	270	270	270	270	270	270	270
pseudotsuga_macrocarpa	297	297	297	297	297	297	297	297	297	297	297	297	288	288	288	288	288	288	288	288	288	288	288	288	288	288	288	288	288	288	288	288	288	288	288	288	288	288	288	288	288	288	288	288	288	288	288	288	288
pseudotsuga_menziesii	297	297	297	297	297	297	297	297	297	297	297	297	288	288	288	288	288	288	288	288	288	288	288	288	288	288	288	288	288	288	288	288	288	288	288	288	288	288	288	288	288	288	288	288	288	288	288	288	288
cedrus_atlantica	306	306	306	306	306	306	306	306	306	306	306	306	306	306	306	306	306	306	306	306	306	306	306	306	306	306	306	306	306	306	306	306	306	306	306	306	306	306	306	306	306	306	306	306	306	306	306	306	306
cedrus_deodara	306	306	306	306	306	306	306	306	306	306	306	306	306	306	306	306	306	306	306	306	306	306	306	306	306	306	306	306	306	306	306	306	306	306	306	306	306	306	306	306	306	306	306	306	306	306	306	306	306
cedrus_libani	306	306	306	306	306	306	306	306	306	306	306	306	306	306	306	306	306	306	306	306	306	306	306	306	306	306	306	306	306	306	306	306	306	306	306	306	306	306	306	306	306	306	306	306	306	306	306	306	306
afrocarpus_falcatus	620	620	620	620	620	620	620	620	620	620	620	620	620	620	620	620	620	620	620	620	620	620	620	620	620	620	620	620	620	620	620	620	620	620	620	620	620	620	620	620	620	620	620	620	620	620	620	620	620
afrocarpus_gracilior	620	620	620	620	620	620	620	620	620	620	620	620	620	620	620	620	620	620	620	620	620	620	620	620	620	620	620	620	620	620	620	620	620	620	620	620	620	620	620	620	620	620	620	620	620	620	620	620	620
nageia_nagi	620	620	620	620	620	620	620	620	620	620	620	620	620	620	620	620	620	620	620	620	620	620	620	620	620	620	620	620	620	620	620	620	620	620	620	620	620	620	620	620	620	620	620	620	620	620	620	620	620
podocarpus_elatus	620	620	620	620	620	620	620	620	620	620	620	620	620	620	620	620	620	620	620	620	620	620	620	620	620	620	620	620	620	620	620	620	620	620	620	620	620	620	620	620	620	620	620	620	620	620	620	620	620
podocarpus_elongatus	620	620	620	620	620	620	620	620	620	620	620	620	620	620	620	620	620	620	620	620	620	620	620	620	620	620	620	620	620	620	620	620	620	620	620	620	620	620	620	620	620	620	620	620	620	620	620	620	620
podocarpus_henkelii	620	620	620	620	620	620	620	620	620	620	620	620	620	620	620	620	620	620	620	620	620	620	620	620	620	620	620	620	620	620	620	620	620	620	620	620	620	620	620	620	620	620	620	620	620	620	620	620	620
podocarpus_latifolius	620	620	620	620	620	620	620	620	620	620	620	620	620	620	620	620	620	620	620	620	620	620	620	620	620	620	620	620	620	620	620	620	620	620	620	620	620	620	620	620	620	620	620	620	620	620	620	620	620
podocarpus_macrophyllus	620	620	620	620	620	620	620	620	620	620	620	620	620	620	620	620	620	620	620	620	620	620	620	620	620	620	620	620	620	620	620	620	620	620	620	620	620	620	620	620	620	620	620	620	620	620	620	620	620
podocarpus_totara	620	620	620	620	620	620	620	620	620	620	620	620	620	620	620	620	620	620	620	620	620	620	620	620	620	620	620	620	620	620	620	620	620	620	620	620	620	620	620	620	620	620	620	620	620	620	620	620	620
agathis_robusta	620	620	620	620	620	620	620	620	620	620	620	620	620	620	620	620	620	620	620	620	620	620	620	620	620	620	620	620	620	620	620	620	620	620	620	620	620	620	620	620	620	620	620	620	620	620	620	620	620
araucaria_angustifolia	620	620	620	620	620	620	620	620	620	620	620	620	620	620	620	620	620	620	620	620	620	620	620	620	620	620	620	620	620	620	620	620	620	620	620	620	620	620	620	620	620	620	620	620	620	620	620	620	620
araucaria_araucana	620	620	620	620	620	620	620	620	620	620	620	620	620	620	620	620	620	620	620	620	620	620	620	620	620	620	620	620	620	620	620	620	620	620	620	620	620	620	620	620	620	620	620	620	620	620	620	620	620
araucaria_bidwillii	620	620	620	620	620	620	620	620	620	620	620	620	620	620	620	620	620	620	620	620	620	620	620	620	620	620	620	620	620	620	620	620	620	620	620	620	620	620	620	620	620	620	620	620	620	620	620	620	620
araucaria_columnaris	620	620	620	620	620	620	620	620	620	620	620	620	620	620	620	620	620	620	620	620	620	620	620	620	620	620	620	620	620	620	620	620	620	620	620	620	620	620	620	620	620	620	620	620	620	620	620	620	620
araucaria_heterophylla	620	620	620	620	620	620	620	620	620	620	620	620	620	620	620	620	620	620	620	620	620	620	620	620	620	620	620	620	620	620	620	620	620	620	620	620	620	620	620	620	620	620	620	620	620	620	620	620	620
wollemia_nobilis	620	620	620	620	620	620	620	620	620	620	620	620	620	620	620	620	620	620	620	620	620	620	620	620	620	620	620	620	620	620	620	620	620	620	620	620	620	620	620	620	620	620	620	620	620	620	620	620	620
calocedrus_decurrens	620	620	620	620	620	620	620	620	620	620	620	620	620	620	620	620	620	620	620	620	620	620	620	620	620	620	620	620	620	620	620	620	620	620	620	620	620	620	620	620	620	620	620	620	620	620	620	620	620
cupressus_arizonica	620	620	620	620	620	620	620	620	620	620	620	620	620	620	620	620	620	620	620	620	620	620	620	620	620	620	620	620	620	620	620	620	620	620	620	620	620	620	620	620	620	620	620	620	620	620	620	620	620
cupressus_bakeri	620	620	620	620	620	620	620	620	620	620	620	620	620	620	620	620	620	620	620	620	620	620	620	620	620	620	620	620	620	620	620	620	620	620	620	620	620	620	620	620	620	620	620	620	620	620	620	620	620
cupressus_cashmeriana	620	620	620	620	620	620	620	620	620	620	620	620	620	620	620	620	620	620	620	620	620	620	620	620	620	620	620	620	620	620	620	620	620	620	620	620	620	620	620	620	620	620	620	620	620	620	620	620	620
cupressus_guadalupensis_forbesii	620	620	620	620	620	620	620	620	620	620	620	620	620	620	620	620	620	620	620	620	620	620	620	620	620	620	620	620	620	620	620	620	620	620	620	620	620	620	620	620	620	620	620	620	620	620	620	620	620
cupressus_macnabiana	620	620	620	620	620	620	620	620	620	620	620	620	620	620	620	620	620	620	620	620	620	620	620	620	620	620	620	620	620	620	620	620	620	620	620	620	620	620	620	620	620	620	620	620	620	620	620	620	620
cupressus_macrocarpa	620	620	620	620	620	620	620	620	620	620	620	620	620	620	620	620	620	620	620	620	620	620	620	620	620	620	620	620	620	620	620	620	620	620	620	620	620	620	620	620	620	620	620	620	620	620	620	620	620
cupressus_nootkatensis	620	620	620	620	620	620	620	620	620	620	620	620	620	620	620	620	620	620	620	620	620	620	620	620	620	620	620	620	620	620	620	620	620	620	620	620	620	620	620	620	620	620	620	620	620	620	620	620	620
cupressus_sempervirens	620	620	620	620	620	620	620	620	620	620	620	620	620	620	620	620	620	620	620	620	620	620	620	620	620	620	620	620	620	620	620	620	620	620	620	620	620	620	620	620	620	620	620	620	620	620	620	620	620
cupressus_leylandii	620	620	620	620	620	620	620	620	620	620	620	620	620	620	620	620	620	620	620	620	620	620	620	620	620	620	620	620	620	620	620	620	620	620	620	620	620	620	620	620	620	620	620	620	620	620	620	620	620
cupressus_torulosa	620	620	620	620	620	620	620	620	620	620	620	620	620	620	620	620	620	620	620	620	620	620	620	620	620	620	620	620	620	620	620	620	620	620	620	620	620	620	620	620	620	620	620	620	620	620	620	620	620
cupressus_sp.	620	620	620	620	620	620	620	620	620	620	620	620	620	620	620	620	620	620	620	620	620	620	620	620	620	620	620	620	620	620	620	620	620	620	620	620	620	620	620	620	620	620	620	620	620	620	620	620	620
juniperus_bermudiana	620	620	620	620	620	620	620	620	620	620	620	620	620	620	620	620	620	620	620	620	620	620	620	620	620	620	620	620	620	620	620	620	620	620	620	620	620	620	620	620	620	620	620	620	620	620	620	620	620
juniperus_californica	620	620	620	620	620	620	620	620	620	620	620	620	620	620	620	620	620	620	620	620	620	620	620	620	620	620	620	620	620	620	620	620	620	620	620	620	620	620	620	620	620	620	620	620	620	620	620	620	620
juniperus_chinensis	620	620	620	620	620	620	620	620	620	620	620	620	620	620	620	620	620	620	620	620	620	620	620	620	620	620	620	620	620	620	620	620	620	620	620	620	620	620	620	620	620	620	620	620	620	620	620	620	620
juniperus_communis	620	620	620	620	620	620	620	620	620	620	620	620	620	620	620	620	620	620	620	620	620	620	620	620	620	620	620	620	620	620	620	620	620	620	620	620	620	620	620	620	620	620	620	620	620	620	620	620	620
juniperus_monosperma	620	620	620	620	620	620	620	620	620	620	620	620	620	620	620	620	620	620	620	620	620	620	620	620	620	620	620	620	620	620	620	620	620	620	620	620	620	620	620	620	620	620	620	620	620	620	620	620	620
juniperus_occidentalis	620	620	620	620	620	620	620	620	620	620	620	620	620	620	620	620	620	620	620	620	620	620	620	620	620	620	620	620	620	620	620	620	620	620	620	620	620	620	620	620	620	620	620	620	620	620	620	620	620
juniperus_osteosperma	620	620	620	620	620	620	620	620	620	620	620	620	620	620	620	620	620	620	620	620	620	620	620	620	620	620	620	620	620	620	620	620	620	620	620	620	620	620	620	620	620	620	620	620	620	620	620	620	620
juniperus_scopulorum	620	620	620	620	620	620	620	620	620	620	620	620	620	620	620	620	620	620	620	620	620	620	620	620	620	620	620	620	620	620	620	620	620	620	620	620	620	620	620	620	620	620	620	620	620	620	620	620	620
juniperus_virginiana	620	620	620	620	620	620	620	620	620	620	620	620	620	620	620	620	620	620	620	620	620	620	620	620	620	620	620	620	620	620	620	620	620	620	620	620	620	620	620	620	620	620	620	620	620	620	620	620	620
juniperus_procumbens	620	620	620	620	620	620	620	620	620	620	620	620	620	620	620	620	620	620	620	620	620	620	620	620	620	620	620	620	620	620	620	620	620	620	620	620	620	620	620	620	620	620	620	620	620	620	620	620	620
platycladus_orientalis	620	620	620	620	620	620	620	620	620	620	620	620	620	620	620	620	620	620	620	620	620	620	620	620	620	620	620	620	620	620	620	620	620	620	620	620	620	620	620	620	620	620	620	620	620	620	620	620	620
thuja_occidentalis	620	620	620	620	620	620	620	620	620	620	620	620	620	620	620	620	620	620	620	620	620	620	620	620	620	620	620	620	620	620	620	620	620	620	620	620	620	620	620	620	620	620	620	620	620	620	620	620	620
thuja_plicata	620	620	620	620	620	620	620	620	620	620	620	620	620	620	620	620	620	620	620	620	620	620	620	620	620	620	620	620	620	620	620	620	620	620	620	620	620	620	620	620	620	620	620	620	620	620	620	620	620
chamaecyparis_lawsoniana	620	620	620	620	620	620	620	620	620	620	620	620	620	620	620	620	620	620	620	620	620	620	620	620	620	620	620	620	620	620	620	620	620	620	620	620	620	620	620	620	620	620	620	620	620	620	620	620	620
chamaecyparis_obtusa	620	620	620	620	620	620	620	620	620	620	620	620	620	620	620	620	620	620	620	620	620	620	620	620	620	620	620	620	620	620	620	620	620	620	620	620	620	620	620	620	620	620	620	620	620	620	620	620	620
widdringtonia_nodiflora	620	620	620	620	620	620	620	620	620	620	620	620	620	620	620	620	620	620	620	620	620	620	620	620	620	620	620	620	620	620	620	620	620	620	620	620	620	620	620	620	620	620	620	620	620	620	620	620	620
widdringtonia_schwarzii	620	620	620	620	620	620	620	620	620	620	620	620	620	620	620	620	620	620	620	620	620	620	620	620	620	620	620	620	620	620	620	620	620	620	620	620	620	620	620	620	620	620	620	620	620	620	620	620	620
widdringtonia_wallichii	620	620	620	620	620	620	620	620	620	620	620	620	620	620	620	620	620	620	620	620	620	620	620	620	620	620	620	620	620	620	620	620	620	620	620	620	620	620	620	620	620	620	620	620	620	620	620	620	620
cryptomeria_japonica	620	620	620	620	620	620	620	620	620	620	620	620	620	620	620	620	620	620	620	620	620	620	620	620	620	620	620	620	620	620	620	620	620	620	620	620	620	620	620	620	620	620	620	620	620	620	620	620	620
taxodium_distichum	620	620	620	620	620	620	620	620	620	620	620	620	620	620	620	620	620	620	620	620	620	620	620	620	620	620	620	620	620	620	620	620	620	620	620	620	620	620	620	620	620	620	620	620	620	620	620	620	620
taxodium_huegelii	620	620	620	620	620	620	620	620	620	620	620	620	620	620	620	620	620	620	620	620	620	620	620	620	620	620	620	620	620	620	620	620	620	620	620	620	620	620	620	620	620	620	620	620	620	620	620	620	620
metasequoia_glyptostroboides	620	620	620	620	620	620	620	620	620	620	620	620	620	620	620	620	620	620	620	620	620	620	620	620	620	620	620	620	620	620	620	620	620	620	620	620	620	620	620	620	620	620	620	620	620	620	620	620	620
sequoia_sempervirens	620	620	620	620	620	620	620	620	620	620	620	620	620	620	620	620	620	620	620	620	620	620	620	620	620	620	620	620	620	620	620	620	620	620	620	620	620	620	620	620	620	620	620	620	620	620	620	620	620
sequoiadendron_giganteum	620	620	620	620	620	620	620	620	620	620	620	620	620	620	620	620	620	620	620	620	620	620	620	620	620	620	620	620	620	620	620	620	620	620	620	620	620	620	620	620	620	620	620	620	620	620	620	620	620
sciadopitys_verticillata	620	620	620	620	620	620	620	620	620	620	620	620	620	620	620	620	620	620	620	620	620	620	620	620	620	620	620	620	620	620	620	620	620	620	620	620	620	620	620	620	620	620	620	620	620	620	620	620	620
taxus_baccata	620	620	620	620	620	620	620	620	620	620	620	620	620	620	620	620	620	620	620	620	620	620	620	620	620	620	620	620	620	620	620	620	620	620	620	620	620	620	620	620	620	620	620	620	620	620	620	620	620
taxus_brevifolia	620	620	620	620	620	620	620	620	620	620	620	620	620	620	620	620	620	620	620	620	620	620	620	620	620	620	620	620	620	620	620	620	620	620	620	620	620	620	620	620	620	620	620	620	620	620	620	620	620
taxus_media	620	620	620	620	620	620	620	620	620	620	620	620	620	620	620	620	620	620	620	620	620	620	620	620	620	620	620	620	620	620	620	620	620	620	620	620	620	620	620	620	620	620	620	620	620	620	620	620	620
cycas_revoluta	638	638	638	638	638	638	638	638	638	638	638	638	638	638	638	638	638	638	638	638	638	638	638	638	638	638	638	638	638	638	638	638	638	638	638	638	638	638	638	638	638	638	638	638	638	638	638	638	638
encephalartos_aemulans	638	638	638	638	638	638	638	638	638	638	638	638	638	638	638	638	638	638	638	638	638	638	638	638	638	638	638	638	638	638	638	638	638	638	638	638	638	638	638	638	638	638	638	638	638	638	638	638	638
encephalartos_altensteinii	638	638	638	638	638	638	638	638	638	638	638	638	638	638	638	638	638	638	638	638	638	638	638	638	638	638	638	638	638	638	638	638	638	638	638	638	638	638	638	638	638	638	638	638	638	638	638	638	638
encephalartos_aplanatus	638	638	638	638	638	638	638	638	638	638	638	638	638	638	638	638	638	638	638	638	638	638	638	638	638	638	638	638	638	638	638	638	638	638	638	638	638	638	638	638	638	638	638	638	638	638	638	638	638
encephalartos_arenarius	638	638	638	638	638	638	638	638	638	638	638	638	638	638	638	638	638	638	638	638	638	638	638	638	638	638	638	638	638	638	638	638	638	638	638	638	638	638	638	638	638	638	638	638	638	638	638	638	638
encephalartos_brevifoliolatus	638	638	638	638	638	638	638	638	638	638	638	638	638	638	638	638	638	638	638	638	638	638	638	638	638	638	638	638	638	638	638	638	638	638	638	638	638	638	638	638	638	638	638	638	638	638	638	638	638
encephalartos_caffer	638	638	638	638	638	638	638	638	638	638	638	638	638	638	638	638	638	638	638	638	638	638	638	638	638	638	638	638	638	638	638	638	638	638	638	638	638	638	638	638	638	638	638	638	638	638	638	638	638
encephalartos_cerinus	638	638	638	638	638	638	638	638	638	638	638	638	638	638	638	638	638	638	638	638	638	638	638	638	638	638	638	638	638	638	638	638	638	638	638	638	638	638	638	638	638	638	638	638	638	638	638	638	638
encephalartos_cupidus	638	638	638	638	638	638	638	638	638	638	638	638	638	638	638	638	638	638	638	638	638	638	638	638	638	638	638	638	638	638	638	638	638	638	638	638	638	638	638	638	638	638	638	638	638	638	638	638	638
encephalartos_cycadifolius	638	638	638	638	638	638	638	638	638	638	638	638	638	638	638	638	638	638	638	638	638	638	638	638	638	638	638	638	638	638	638	638	638	638	638	638	638	638	638	638	638	638	638	638	638	638	638	638	638
encephalartos_dolomiticus	638	638	638	638	638	638	638	638	638	638	638	638	638	638	638	638	638	638	638	638	638	638	638	638	638	638	638	638	638	638	638	638	638	638	638	638	638	638	638	638	638	638	638	638	638	638	638	638	638
encephalartos_dyerianus	638	638	638	638	638	638	638	638	638	638	638	638	638	638	638	638	638	638	638	638	638	638	638	638	638	638	638	638	638	638	638	638	638	638	638	638	638	638	638	638	638	638	638	638	638	638	638	638	638
encephalartos_eugene-maraisii	638	638	638	638	638	638	638	638	638	638	638	638	638	638	638	638	638	638	638	638	638	638	638	638	638	638	638	638	638	638	638	638	638	638	638	638	638	638	638	638	638	638	638	638	638	638	638	638	638
encephalartos_ferox	638	638	638	638	638	638	638	638	638	638	638	638	638	638	638	638	638	638	638	638	638	638	638	638	638	638	638	638	638	638	638	638	638	638	638	638	638	638	638	638	638	638	638	638	638	638	638	638	638
encephalartos_friderici-guilielmi	638	638	638	638	638	638	638	638	638	638	638	638	638	638	638	638	638	638	638	638	638	638	638	638	638	638	638	638	638	638	638	638	638	638	638	638	638	638	638	638	638	638	638	638	638	638	638	638	638
encephalartos_ghellinckii	638	638	638	638	638	638	638	638	638	638	638	638	638	638	638	638	638	638	638	638	638	638	638	638	638	638	638	638	638	638	638	638	638	638	638	638	638	638	638	638	638	638	638	638	638	638	638	638	638
encephalartos_heenanii	638	638	638	638	638	638	638	638	638	638	638	638	638	638	638	638	638	638	638	638	638	638	638	638	638	638	638	638	638	638	638	638	638	638	638	638	638	638	638	638	638	638	638	638	638	638	638	638	638
encephalartos_hirsutus	638	638	638	638	638	638	638	638	638	638	638	638	638	638	638	638	638	638	638	638	638	638	638	638	638	638	638	638	638	638	638	638	638	638	638	638	638	638	638	638	638	638	638	638	638	638	638	638	638
encephalartos_horridus	638	638	638	638	638	638	638	638	638	638	638	638	638	638	638	638	638	638	638	638	638	638	638	638	638	638	638	638	638	638	638	638	638	638	638	638	638	638	638	638	638	638	638	638	638	638	638	638	638
encephalartos_humilis	638	638	638	638	638	638	638	638	638	638	638	638	638	638	638	638	638	638	638	638	638	638	638	638	638	638	638	638	638	638	638	638	638	638	638	638	638	638	638	638	638	638	638	638	638	638	638	638	638
encephalartos_inopinus	638	638	638	638	638	638	638	638	638	638	638	638	638	638	638	638	638	638	638	638	638	638	638	638	638	638	638	638	638	638	638	638	638	638	638	638	638	638	638	638	638	638	638	638	638	638	638	638	638
encephalartos_laevifolius	638	638	638	638	638	638	638	638	638	638	638	638	638	638	638	638	638	638	638	638	638	638	638	638	638	638	638	638	638	638	638	638	638	638	638	638	638	638	638	638	638	638	638	638	638	638	638	638	638
encephalartos_lanatus	638	638	638	638	638	638	638	638	638	638	638	638	638	638	638	638	638	638	638	638	638	638	638	638	638	638	638	638	638	638	638	638	638	638	638	638	638	638	638	638	638	638	638	638	638	638	638	638	638
encephalartos_latifrons	638	638	638	638	638	638	638	638	638	638	638	638	638	638	638	638	638	638	638	638	638	638	638	638	638	638	638	638	638	638	638	638	638	638	638	638	638	638	638	638	638	638	638	638	638	638	638	638	638
encephalartos_lebomboensis	638	638	638	638	638	638	638	638	638	638	638	638	638	638	638	638	638	638	638	638	638	638	638	638	638	638	638	638	638	638	638	638	638	638	638	638	638	638	638	638	638	638	638	638	638	638	638	638	638
encephalartos_lehmannii	638	638	638	638	638	638	638	638	638	638	638	638	638	638	638	638	638	638	638	638	638	638	638	638	638	638	638	638	638	638	638	638	638	638	638	638	638	638	638	638	638	638	638	638	638	638	638	638	638
encephalartos_longifolius	638	638	638	638	638	638	638	638	638	638	638	638	638	638	638	638	638	638	638	638	638	638	638	638	638	638	638	638	638	638	638	638	638	638	638	638	638	638	638	638	638	638	638	638	638	638	638	638	638
encephalartos_middelburgensis	638	638	638	638	638	638	638	638	638	638	638	638	638	638	638	638	638	638	638	638	638	638	638	638	638	638	638	638	638	638	638	638	638	638	638	638	638	638	638	638	638	638	638	638	638	638	638	638	638
encephalartos_msinganus	638	638	638	638	638	638	638	638	638	638	638	638	638	638	638	638	638	638	638	638	638	638	638	638	638	638	638	638	638	638	638	638	638	638	638	638	638	638	638	638	638	638	638	638	638	638	638	638	638
encephalartos_natalensis	638	638	638	638	638	638	638	638	638	638	638	638	638	638	638	638	638	638	638	638	638	638	638	638	638	638	638	638	638	638	638	638	638	638	638	638	638	638	638	638	638	638	638	638	638	638	638	638	638
encephalartos_ngoyanus	638	638	638	638	638	638	638	638	638	638	638	638	638	638	638	638	638	638	638	638	638	638	638	638	638	638	638	638	638	638	638	638	638	638	638	638	638	638	638	638	638	638	638	638	638	638	638	638	638
encephalartos_nubimontanus	638	638	638	638	638	638	638	638	638	638	638	638	638	638	638	638	638	638	638	638	638	638	638	638	638	638	638	638	638	638	638	638	638	638	638	638	638	638	638	638	638	638	638	638	638	638	638	638	638
encephalartos_paucidentatus	638	638	638	638	638	638	638	638	638	638	638	638	638	638	638	638	638	638	638	638	638	638	638	638	638	638	638	638	638	638	638	638	638	638	638	638	638	638	638	638	638	638	638	638	638	638	638	638	638
encephalartos_princeps	638	638	638	638	638	638	638	638	638	638	638	638	638	638	638	638	638	638	638	638	638	638	638	638	638	638	638	638	638	638	638	638	638	638	638	638	638	638	638	638	638	638	638	638	638	638	638	638	638
encephalartos_relictus	638	638	638	638	638	638	638	638	638	638	638	638	638	638	638	638	638	638	638	638	638	638	638	638	638	638	638	638	638	638	638	638	638	638	638	638	638	638	638	638	638	638	638	638	638	638	638	638	638
encephalartos_senticosus	638	638	638	638	638	638	638	638	638	638	638	638	638	638	638	638	638	638	638	638	638	638	638	638	638	638	638	638	638	638	638	638	638	638	638	638	638	638	638	638	638	638	638	638	638	638	638	638	638
encephalartos_transvenosus	638	638	638	638	638	638	638	638	638	638	638	638	638	638	638	638	638	638	638	638	638	638	638	638	638	638	638	638	638	638	638	638	638	638	638	638	638	638	638	638	638	638	638	638	638	638	638	638	638
encephalartos_trispinosus	638	638	638	638	638	638	638	638	638	638	638	638	638	638	638	638	638	638	638	638	638	638	638	638	638	638	638	638	638	638	638	638	638	638	638	638	638	638	638	638	638	638	638	638	638	638	638	638	638
encephalartos_umbeluziensis	638	638	638	638	638	638	638	638	638	638	638	638	638	638	638	638	638	638	638	638	638	638	638	638	638	638	638	638	638	638	638	638	638	638	638	638	638	638	638	638	638	638	638	638	638	638	638	638	638
encephalartos_villosus	638	638	638	638	638	638	638	638	638	638	638	638	638	638	638	638	638	638	638	638	638	638	638	638	638	638	638	638	638	638	638	638	638	638	638	638	638	638	638	638	638	638	638	638	638	638	638	638	638
encephalartos_woodii	638	638	638	638	638	638	638	638	638	638	638	638	638	638	638	638	638	638	638	638	638	638	638	638	638	638	638	638	638	638	638	638	638	638	638	638	638	638	638	638	638	638	638	638	638	638	638	638	638
stangeria_eriopus	638	638	638	638	638	638	638	638	638	638	638	638	638	638	638	638	638	638	638	638	638	638	638	638	638	638	638	638	638	638	638	638	638	638	638	638	638	638	638	638	638	638	638	638	638	638	638	638	638
ginkgo_biloba	638	638	638	638	638	638	638	638	638	638	638	638	638	638	638	638	638	638	638	638	638	638	638	638	638	638	638	638	638	638	638	638	638	638	638	638	638	638	638	638	638	638	638	638	638	638	638	638	638
abutilon_pycnodon	650	650	650	650	650	650	650	650	650	650	650	650	650	650	650	650	650	650	650	650	650	650	650	650	650	650	650	650	650	650	650	650	650	650	650	650	650	650	650	650	650	650	650	650	650	650	650	650	650
adansonia_digitata	650	650	650	650	650	650	650	650	650	650	650	650	650	650	650	650	650	650	650	650	650	650	650	650	650	650	650	650	650	650	650	650	650	650	650	650	650	650	650	650	650	650	650	650	650	650	650	650	650
azanza_garckeana	650	650	650	650	650	650	650	650	650	650	650	650	650	650	650	650	650	650	650	650	650	650	650	650	650	650	650	650	650	650	650	650	650	650	650	650	650	650	650	650	650	650	650	650	650	650	650	650	650
bombax_ceiba	650	650	650	650	650	650	650	650	650	650	650	650	650	650	650	650	650	650	650	650	650	650	650	650	650	650	650	650	650	650	650	650	650	650	650	650	650	650	650	650	650	650	650	650	650	650	650	650	650
brachychiton_acerifolius	650	650	650	650	650	650	650	650	650	650	650	650	650	650	650	650	650	650	650	650	650	650	650	650	650	650	650	650	650	650	650	650	650	650	650	650	650	650	650	650	650	650	650	650	650	650	650	650	650
brachychiton_australis	650	650	650	650	650	650	650	650	650	650	650	650	650	650	650	650	650	650	650	650	650	650	650	650	650	650	650	650	650	650	650	650	650	650	650	650	650	650	650	650	650	650	650	650	650	650	650	650	650
brachychiton_bidwillii	650	650	650	650	650	650	650	650	650	650	650	650	650	650	650	650	650	650	650	650	650	650	650	650	650	650	650	650	650	650	650	650	650	650	650	650	650	650	650	650	650	650	650	650	650	650	650	650	650
brachychiton_discolor	650	650	650	650	650	650	650	650	650	650	650	650	650	650	650	650	650	650	650	650	650	650	650	650	650	650	650	650	650	650	650	650	650	650	650	650	650	650	650	650	650	650	650	650	650	650	650	650	650
brachychiton_gregorii	650	650	650	650	650	650	650	650	650	650	650	650	650	650	650	650	650	650	650	650	650	650	650	650	650	650	650	650	650	650	650	650	650	650	650	650	650	650	650	650	650	650	650	650	650	650	650	650	650
brachychiton_populneus	650	650	650	650	650	650	650	650	650	650	650	650	650	650	650	650	650	650	650	650	650	650	650	650	650	650	650	650	650	650	650	650	650	650	650	650	650	650	650	650	650	650	650	650	650	650	650	650	650
brachychiton_rupestris	650	650	650	650	650	650	650	650	650	650	650	650	650	650	650	650	650	650	650	650	650	650	650	650	650	650	650	650	650	650	650	650	650	650	650	650	650	650	650	650	650	650	650	650	650	650	650	650	650
ceiba_insignis	650	650	650	650	650	650	650	650	650	650	650	650	650	650	650	650	650	650	650	650	650	650	650	650	650	650	650	650	650	650	650	650	650	650	650	650	650	650	650	650	650	650	650	650	650	650	650	650	650
ceiba_pentandra	650	650	650	650	650	650	650	650	650	650	650	650	650	650	650	650	650	650	650	650	650	650	650	650	650	650	650	650	650	650	650	650	650	650	650	650	650	650	650	650	650	650	650	650	650	650	650	650	650
ceiba_speciosa	650	650	650	650	650	650	650	650	650	650	650	650	650	650	650	650	650	650	650	650	650	650	650	650	650	650	650	650	650	650	650	650	650	650	650	650	650	650	650	650	650	650	650	650	650	650	650	650	650
chiranthodendron_pentadactylon	650	650	650	650	650	650	650	650	650	650	650	650	650	650	650	650	650	650	650	650	650	650	650	650	650	650	650	650	650	650	650	650	650	650	650	650	650	650	650	650	650	650	650	650	650	650	650	650	650
cola_greenwayi	650	650	650	650	650	650	650	650	650	650	650	650	650	650	650	650	650	650	650	650	650	650	650	650	650	650	650	650	650	650	650	650	650	650	650	650	650	650	650	650	650	650	650	650	650	650	650	650	650
cola_natalensis	650	650	650	650	650	650	650	650	650	650	650	650	650	650	650	650	650	650	650	650	650	650	650	650	650	650	650	650	650	650	650	650	650	650	650	650	650	650	650	650	650	650	650	650	650	650	650	650	650
dombeya_autumnalis	650	650	650	650	650	650	650	650	650	650	650	650	650	650	650	650	650	650	650	650	650	650	650	650	650	650	650	650	650	650	650	650	650	650	650	650	650	650	650	650	650	650	650	650	650	650	650	650	650
dombeya_burgessiae	650	650	650	650	650	650	650	650	650	650	650	650	650	650	650	650	650	650	650	650	650	650	650	650	650	650	650	650	650	650	650	650	650	650	650	650	650	650	650	650	650	650	650	650	650	650	650	650	650
dombeya_cacuminum	650	650	650	650	650	650	650	650	650	650	650	650	650	650	650	650	650	650	650	650	650	650	650	650	650	650	650	650	650	650	650	650	650	650	650	650	650	650	650	650	650	650	650	650	650	650	650	650	650
dombeya_cayeuxii	650	650	650	650	650	650	650	650	650	650	650	650	650	650	650	650	650	650	650	650	650	650	650	650	650	650	650	650	650	650	650	650	650	650	650	650	650	650	650	650	650	650	650	650	650	650	650	650	650
dombeya_cymosa	650	650	650	650	650	650	650	650	650	650	650	650	650	650	650	650	650	650	650	650	650	650	650	650	650	650	650	650	650	650	650	650	650	650	650	650	650	650	650	650	650	650	650	650	650	650	650	650	650
dombeya_kirkii	650	650	650	650	650	650	650	650	650	650	650	650	650	650	650	650	650	650	650	650	650	650	650	650	650	650	650	650	650	650	650	650	650	650	650	650	650	650	650	650	650	650	650	650	650	650	650	650	650
dombeya_pulchra	650	650	650	650	650	650	650	650	650	650	650	650	650	650	650	650	650	650	650	650	650	650	650	650	650	650	650	650	650	650	650	650	650	650	650	650	650	650	650	650	650	650	650	650	650	650	650	650	650
dombeya_quinqueseta	650	650	650	650	650	650	650	650	650	650	650	650	650	650	650	650	650	650	650	650	650	650	650	650	650	650	650	650	650	650	650	650	650	650	650	650	650	650	650	650	650	650	650	650	650	650	650	650	650
dombeya_rotundifolia	650	650	650	650	650	650	650	650	650	650	650	650	650	650	650	650	650	650	650	650	650	650	650	650	650	650	650	650	650	650	650	650	650	650	650	650	650	650	650	650	650	650	650	650	650	650	650	650	650
dombeya_tiliacea	650	650	650	650	650	650	650	650	650	650	650	650	650	650	650	650	650	650	650	650	650	650	650	650	650	650	650	650	650	650	650	650	650	650	650	650	650	650	650	650	650	650	650	650	650	650	650	650	650
dombeya_wallichii	650	650	650	650	650	650	650	650	650	650	650	650	650	650	650	650	650	650	650	650	650	650	650	650	650	650	650	650	650	650	650	650	650	650	650	650	650	650	650	650	650	650	650	650	650	650	650	650	650
firmiana_simplex	650	650	650	650	650	650	650	650	650	650	650	650	650	650	650	650	650	650	650	650	650	650	650	650	650	650	650	650	650	650	650	650	650	650	650	650	650	650	650	650	650	650	650	650	650	650	650	650	650
fremontodendron_californicum	650	650	650	650	650	650	650	650	650	650	650	650	650	650	650	650	650	650	650	650	650	650	650	650	650	650	650	650	650	650	650	650	650	650	650	650	650	650	650	650	650	650	650	650	650	650	650	650	650
fremontodendron_mexicanum	650	650	650	650	650	650	650	650	650	650	650	650	650	650	650	650	650	650	650	650	650	650	650	650	650	650	650	650	650	650	650	650	650	650	650	650	650	650	650	650	650	650	650	650	650	650	650	650	650
grewia_avellana	650	650	650	650	650	650	650	650	650	650	650	650	650	650	650	650	650	650	650	650	650	650	650	650	650	650	650	650	650	650	650	650	650	650	650	650	650	650	650	650	650	650	650	650	650	650	650	650	650
grewia_caffra	650	650	650	650	650	650	650	650	650	650	650	650	650	650	650	650	650	650	650	650	650	650	650	650	650	650	650	650	650	650	650	650	650	650	650	650	650	650	650	650	650	650	650	650	650	650	650	650	650
grewia_damine	650	650	650	650	650	650	650	650	650	650	650	650	650	650	650	650	650	650	650	650	650	650	650	650	650	650	650	650	650	650	650	650	650	650	650	650	650	650	650	650	650	650	650	650	650	650	650	650	650
grewia_falcistipula	650	650	650	650	650	650	650	650	650	650	650	650	650	650	650	650	650	650	650	650	650	650	650	650	650	650	650	650	650	650	650	650	650	650	650	650	650	650	650	650	650	650	650	650	650	650	650	650	650
grewia_flava	650	650	650	650	650	650	650	650	650	650	650	650	650	650	650	650	650	650	650	650	650	650	650	650	650	650	650	650	650	650	650	650	650	650	650	650	650	650	650	650	650	650	650	650	650	650	650	650	650
grewia_flavescens	650	650	650	650	650	650	650	650	650	650	650	650	650	650	650	650	650	650	650	650	650	650	650	650	650	650	650	650	650	650	650	650	650	650	650	650	650	650	650	650	650	650	650	650	650	650	650	650	650
grewia_flavescens_olukondae	650	650	650	650	650	650	650	650	650	650	650	650	650	650	650	650	650	650	650	650	650	650	650	650	650	650	650	650	650	650	650	650	650	650	650	650	650	650	650	650	650	650	650	650	650	650	650	650	650
grewia_gracillima	650	650	650	650	650	650	650	650	650	650	650	650	650	650	650	650	650	650	650	650	650	650	650	650	650	650	650	650	650	650	650	650	650	650	650	650	650	650	650	650	650	650	650	650	650	650	650	650	650
grewia_hexamita	650	650	650	650	650	650	650	650	650	650	650	650	650	650	650	650	650	650	650	650	650	650	650	650	650	650	650	650	650	650	650	650	650	650	650	650	650	650	650	650	650	650	650	650	650	650	650	650	650
grewia_hornbyi	650	650	650	650	650	650	650	650	650	650	650	650	650	650	650	650	650	650	650	650	650	650	650	650	650	650	650	650	650	650	650	650	650	650	650	650	650	650	650	650	650	650	650	650	650	650	650	650	650
grewia_inaequilatera	650	650	650	650	650	650	650	650	650	650	650	650	650	650	650	650	650	650	650	650	650	650	650	650	650	650	650	650	650	650	650	650	650	650	650	650	650	650	650	650	650	650	650	650	650	650	650	650	650
grewia_lasiocarpa	650	650	650	650	650	650	650	650	650	650	650	650	650	650	650	650	650	650	650	650	650	650	650	650	650	650	650	650	650	650	650	650	650	650	650	650	650	650	650	650	650	650	650	650	650	650	650	650	650
grewia_microthyrsa	650	650	650	650	650	650	650	650	650	650	650	650	650	650	650	650	650	650	650	650	650	650	650	650	650	650	650	650	650	650	650	650	650	650	650	650	650	650	650	650	650	650	650	650	650	650	650	650	650
grewia_monticola	650	650	650	650	650	650	650	650	650	650	650	650	650	650	650	650	650	650	650	650	650	650	650	650	650	650	650	650	650	650	650	650	650	650	650	650	650	650	650	650	650	650	650	650	650	650	650	650	650
grewia_occidentalis	650	650	650	650	650	650	650	650	650	650	650	650	650	650	650	650	650	650	650	650	650	650	650	650	650	650	650	650	650	650	650	650	650	650	650	650	650	650	650	650	650	650	650	650	650	650	650	650	650
grewia_pachycalyx	650	650	650	650	650	650	650	650	650	650	650	650	650	650	650	650	650	650	650	650	650	650	650	650	650	650	650	650	650	650	650	650	650	650	650	650	650	650	650	650	650	650	650	650	650	650	650	650	650
grewia_pondoensis	650	650	650	650	650	650	650	650	650	650	650	650	650	650	650	650	650	650	650	650	650	650	650	650	650	650	650	650	650	650	650	650	650	650	650	650	650	650	650	650	650	650	650	650	650	650	650	650	650
grewia_praecox	650	650	650	650	650	650	650	650	650	650	650	650	650	650	650	650	650	650	650	650	650	650	650	650	650	650	650	650	650	650	650	650	650	650	650	650	650	650	650	650	650	650	650	650	650	650	650	650	650
grewia_retinervis	650	650	650	650	650	650	650	650	650	650	650	650	650	650	650	650	650	650	650	650	650	650	650	650	650	650	650	650	650	650	650	650	650	650	650	650	650	650	650	650	650	650	650	650	650	650	650	650	650
grewia_robusta	650	650	650	650	650	650	650	650	650	650	650	650	650	650	650	650	650	650	650	650	650	650	650	650	650	650	650	650	650	650	650	650	650	650	650	650	650	650	650	650	650	650	650	650	650	650	650	650	650
grewia_rogersii	650	650	650	650	650	650	650	650	650	650	650	650	650	650	650	650	650	650	650	650	650	650	650	650	650	650	650	650	650	650	650	650	650	650	650	650	650	650	650	650	650	650	650	650	650	650	650	650	650
grewia_schinzii	650	650	650	650	650	650	650	650	650	650	650	650	650	650	650	650	650	650	650	650	650	650	650	650	650	650	650	650	650	650	650	650	650	650	650	650	650	650	650	650	650	650	650	650	650	650	650	650	650
grewia_subspathulata	650	650	650	650	650	650	650	650	650	650	650	650	650	650	650	650	650	650	650	650	650	650	650	650	650	650	650	650	650	650	650	650	650	650	650	650	650	650	650	650	650	650	650	650	650	650	650	650	650
grewia_sulcata	650	650	650	650	650	650	650	650	650	650	650	650	650	650	650	650	650	650	650	650	650	650	650	650	650	650	650	650	650	650	650	650	650	650	650	650	650	650	650	650	650	650	650	650	650	650	650	650	650
grewia_tenax	650	650	650	650	650	650	650	650	650	650	650	650	650	650	650	650	650	650	650	650	650	650	650	650	650	650	650	650	650	650	650	650	650	650	650	650	650	650	650	650	650	650	650	650	650	650	650	650	650
grewia_vernicosa	650	650	650	650	650	650	650	650	650	650	650	650	650	650	650	650	650	650	650	650	650	650	650	650	650	650	650	650	650	650	650	650	650	650	650	650	650	650	650	650	650	650	650	650	650	650	650	650	650
grewia_villosa	650	650	650	650	650	650	650	650	650	650	650	650	650	650	650	650	650	650	650	650	650	650	650	650	650	650	650	650	650	650	650	650	650	650	650	650	650	650	650	650	650	650	650	650	650	650	650	650	650
heliocarpus_sp.	650	650	650	650	650	650	650	650	650	650	650	650	650	650	650	650	650	650	650	650	650	650	650	650	650	650	650	650	650	650	650	650	650	650	650	650	650	650	650	650	650	650	650	650	650	650	650	650	650
hibiscus_sp.	650	650	650	650	650	650	650	650	650	650	650	650	650	650	650	650	650	650	650	650	650	650	650	650	650	650	650	650	650	650	650	650	650	650	650	650	650	650	650	650	650	650	650	650	650	650	650	650	650
hibiscus_diversifolius	650	650	650	650	650	650	650	650	650	650	650	650	650	650	650	650	650	650	650	650	650	650	650	650	650	650	650	650	650	650	650	650	650	650	650	650	650	650	650	650	650	650	650	650	650	650	650	650	650
hibiscus_elatus	650	650	650	650	650	650	650	650	650	650	650	650	650	650	650	650	650	650	650	650	650	650	650	650	650	650	650	650	650	650	650	650	650	650	650	650	650	650	650	650	650	650	650	650	650	650	650	650	650
hibiscus_rosa-sinensis	650	650	650	650	650	650	650	650	650	650	650	650	650	650	650	650	650	650	650	650	650	650	650	650	650	650	650	650	650	650	650	650	650	650	650	650	650	650	650	650	650	650	650	650	650	650	650	650	650
hibiscus_syriacus	650	650	650	650	650	650	650	650	650	650	650	650	650	650	650	650	650	650	650	650	650	650	650	650	650	650	650	650	650	650	650	650	650	650	650	650	650	650	650	650	650	650	650	650	650	650	650	650	650
lagunaria_sp.	650	650	650	650	650	650	650	650	650	650	650	650	650	650	650	650	650	650	650	650	650	650	650	650	650	650	650	650	650	650	650	650	650	650	650	650	650	650	650	650	650	650	650	650	650	650	650	650	650
luehea_divaricata	650	650	650	650	650	650	650	650	650	650	650	650	650	650	650	650	650	650	650	650	650	650	650	650	650	650	650	650	650	650	650	650	650	650	650	650	650	650	650	650	650	650	650	650	650	650	650	650	650
malva_assurgentiflora	650	650	650	650	650	650	650	650	650	650	650	650	650	650	650	650	650	650	650	650	650	650	650	650	650	650	650	650	650	650	650	650	650	650	650	650	650	650	650	650	650	650	650	650	650	650	650	650	650
malvaviscus_arboreus	650	650	650	650	650	650	650	650	650	650	650	650	650	650	650	650	650	650	650	650	650	650	650	650	650	650	650	650	650	650	650	650	650	650	650	650	650	650	650	650	650	650	650	650	650	650	650	650	650
pseudobombax_ellipticum	650	650	650	650	650	650	650	650	650	650	650	650	650	650	650	650	650	650	650	650	650	650	650	650	650	650	650	650	650	650	650	650	650	650	650	650	650	650	650	650	650	650	650	650	650	650	650	650	650
quararibea_funebris	650	650	650	650	650	650	650	650	650	650	650	650	650	650	650	650	650	650	650	650	650	650	650	650	650	650	650	650	650	650	650	650	650	650	650	650	650	650	650	650	650	650	650	650	650	650	650	650	650
robinsonella_cordata	650	650	650	650	650	650	650	650	650	650	650	650	650	650	650	650	650	650	650	650	650	650	650	650	650	650	650	650	650	650	650	650	650	650	650	650	650	650	650	650	650	650	650	650	650	650	650	650	650
robinsonella_discolor	650	650	650	650	650	650	650	650	650	650	650	650	650	650	650	650	650	650	650	650	650	650	650	650	650	650	650	650	650	650	650	650	650	650	650	650	650	650	650	650	650	650	650	650	650	650	650	650	650
sparrmannia_africana	650	650	650	650	650	650	650	650	650	650	650	650	650	650	650	650	650	650	650	650	650	650	650	650	650	650	650	650	650	650	650	650	650	650	650	650	650	650	650	650	650	650	650	650	650	650	650	650	650
sparrmannia_sp.	650	650	650	650	650	650	650	650	650	650	650	650	650	650	650	650	650	650	650	650	650	650	650	650	650	650	650	650	650	650	650	650	650	650	650	650	650	650	650	650	650	650	650	650	650	650	650	650	650
sterculia_africana	650	650	650	650	650	650	650	650	650	650	650	650	650	650	650	650	650	650	650	650	650	650	650	650	650	650	650	650	650	650	650	650	650	650	650	650	650	650	650	650	650	650	650	650	650	650	650	650	650
sterculia_alexandri	650	650	650	650	650	650	650	650	650	650	650	650	650	650	650	650	650	650	650	650	650	650	650	650	650	650	650	650	650	650	650	650	650	650	650	650	650	650	650	650	650	650	650	650	650	650	650	650	650
sterculia_murex	650	650	650	650	650	650	650	650	650	650	650	650	650	650	650	650	650	650	650	650	650	650	650	650	650	650	650	650	650	650	650	650	650	650	650	650	650	650	650	650	650	650	650	650	650	650	650	650	650
sterculia_quinqueloba	650	650	650	650	650	650	650	650	650	650	650	650	650	650	650	650	650	650	650	650	650	650	650	650	650	650	650	650	650	650	650	650	650	650	650	650	650	650	650	650	650	650	650	650	650	650	650	650	650
sterculia_rogersii	650	650	650	650	650	650	650	650	650	650	650	650	650	650	650	650	650	650	650	650	650	650	650	650	650	650	650	650	650	650	650	650	650	650	650	650	650	650	650	650	650	650	650	650	650	650	650	650	650
thespesia_acutiloba	650	650	650	650	650	650	650	650	650	650	650	650	650	650	650	650	650	650	650	650	650	650	650	650	650	650	650	650	650	650	650	650	650	650	650	650	650	650	650	650	650	650	650	650	650	650	650	650	650
thespesia_populnea	650	650	650	650	650	650	650	650	650	650	650	650	650	650	650	650	650	650	650	650	650	650	650	650	650	650	650	650	650	650	650	650	650	650	650	650	650	650	650	650	650	650	650	650	650	650	650	650	650
tilia_americana	650	650	650	650	650	650	650	650	650	650	650	650	650	650	650	650	650	650	650	650	650	650	650	650	650	650	650	650	650	650	650	650	650	650	650	650	650	650	650	650	650	650	650	650	650	650	650	650	650
tilia_sp.	650	650	650	650	650	650	650	650	650	650	650	650	650	650	650	650	650	650	650	650	650	650	650	650	650	650	650	650	650	650	650	650	650	650	650	650	650	650	650	650	650	650	650	650	650	650	650	650	650
tilia_cordata	650	650	650	650	650	650	650	650	650	650	650	650	650	650	650	650	650	650	650	650	650	650	650	650	650	650	650	650	650	650	650	650	650	650	650	650	650	650	650	650	650	650	650	650	650	650	650	650	650
tilia_euchlora	650	650	650	650	650	650	650	650	650	650	650	650	650	650	650	650	650	650	650	650	650	650	650	650	650	650	650	650	650	650	650	650	650	650	650	650	650	650	650	650	650	650	650	650	650	650	650	650	650
tilia_europaea	650	650	650	650	650	650	650	650	650	650	650	650	650	650	650	650	650	650	650	650	650	650	650	650	650	650	650	650	650	650	650	650	650	650	650	650	650	650	650	650	650	650	650	650	650	650	650	650	650
tilia_tomentosa	650	650	650	650	650	650	650	650	650	650	650	650	650	650	650	650	650	650	650	650	650	650	650	650	650	650	650	650	650	650	650	650	650	650	650	650	650	650	650	650	650	650	650	650	650	650	650	650	650
monotes_glaber	650	650	650	650	650	650	650	650	650	650	650	650	650	650	650	650	650	650	650	650	650	650	650	650	650	650	650	650	650	650	650	650	650	650	650	650	650	650	650	650	650	650	650	650	650	650	650	650	650
dais_cotinifolia	650	650	650	650	650	650	650	650	650	650	650	650	650	650	650	650	650	650	650	650	650	650	650	650	650	650	650	650	650	650	650	650	650	650	650	650	650	650	650	650	650	650	650	650	650	650	650	650	650
englerodaphne_ovalifolia	650	650	650	650	650	650	650	650	650	650	650	650	650	650	650	650	650	650	650	650	650	650	650	650	650	650	650	650	650	650	650	650	650	650	650	650	650	650	650	650	650	650	650	650	650	650	650	650	650
englerodaphne_pilosa	650	650	650	650	650	650	650	650	650	650	650	650	650	650	650	650	650	650	650	650	650	650	650	650	650	650	650	650	650	650	650	650	650	650	650	650	650	650	650	650	650	650	650	650	650	650	650	650	650
englerodaphne_subcordata	650	650	650	650	650	650	650	650	650	650	650	650	650	650	650	650	650	650	650	650	650	650	650	650	650	650	650	650	650	650	650	650	650	650	650	650	650	650	650	650	650	650	650	650	650	650	650	650	650
passerina_falcifolia	650	650	650	650	650	650	650	650	650	650	650	650	650	650	650	650	650	650	650	650	650	650	650	650	650	650	650	650	650	650	650	650	650	650	650	650	650	650	650	650	650	650	650	650	650	650	650	650	650
passerina_filiformis	650	650	650	650	650	650	650	650	650	650	650	650	650	650	650	650	650	650	650	650	650	650	650	650	650	650	650	650	650	650	650	650	650	650	650	650	650	650	650	650	650	650	650	650	650	650	650	650	650
passerina_montana	650	650	650	650	650	650	650	650	650	650	650	650	650	650	650	650	650	650	650	650	650	650	650	650	650	650	650	650	650	650	650	650	650	650	650	650	650	650	650	650	650	650	650	650	650	650	650	650	650
passerina_montivaga	650	650	650	650	650	650	650	650	650	650	650	650	650	650	650	650	650	650	650	650	650	650	650	650	650	650	650	650	650	650	650	650	650	650	650	650	650	650	650	650	650	650	650	650	650	650	650	650	650
passerina_rigida	650	650	650	650	650	650	650	650	650	650	650	650	650	650	650	650	650	650	650	650	650	650	650	650	650	650	650	650	650	650	650	650	650	650	650	650	650	650	650	650	650	650	650	650	650	650	650	650	650
peddiea_africana	650	650	650	650	650	650	650	650	650	650	650	650	650	650	650	650	650	650	650	650	650	650	650	650	650	650	650	650	650	650	650	650	650	650	650	650	650	650	650	650	650	650	650	650	650	650	650	650	650
synaptolepis_oliveriana	650	650	650	650	650	650	650	650	650	650	650	650	650	650	650	650	650	650	650	650	650	650	650	650	650	650	650	650	650	650	650	650	650	650	650	650	650	650	650	650	650	650	650	650	650	650	650	650	650
azima_tetracantha	650	650	650	650	650	650	650	650	650	650	650	650	650	650	650	650	650	650	650	650	650	650	650	650	650	650	650	650	650	650	650	650	650	650	650	650	650	650	650	650	650	650	650	650	650	650	650	650	650
salvadora_australis	650	650	650	650	650	650	650	650	650	650	650	650	650	650	650	650	650	650	650	650	650	650	650	650	650	650	650	650	650	650	650	650	650	650	650	650	650	650	650	650	650	650	650	650	650	650	650	650	650
salvadora_persica	650	650	650	650	650	650	650	650	650	650	650	650	650	650	650	650	650	650	650	650	650	650	650	650	650	650	650	650	650	650	650	650	650	650	650	650	650	650	650	650	650	650	650	650	650	650	650	650	650
bachmannia_woodii	650	650	650	650	650	650	650	650	650	650	650	650	650	650	650	650	650	650	650	650	650	650	650	650	650	650	650	650	650	650	650	650	650	650	650	650	650	650	650	650	650	650	650	650	650	650	650	650	650
boscia_albitrunca	650	650	650	650	650	650	650	650	650	650	650	650	650	650	650	650	650	650	650	650	650	650	650	650	650	650	650	650	650	650	650	650	650	650	650	650	650	650	650	650	650	650	650	650	650	650	650	650	650
boscia_angustifolia	650	650	650	650	650	650	650	650	650	650	650	650	650	650	650	650	650	650	650	650	650	650	650	650	650	650	650	650	650	650	650	650	650	650	650	650	650	650	650	650	650	650	650	650	650	650	650	650	650
boscia_foetida	650	650	650	650	650	650	650	650	650	650	650	650	650	650	650	650	650	650	650	650	650	650	650	650	650	650	650	650	650	650	650	650	650	650	650	650	650	650	650	650	650	650	650	650	650	650	650	650	650
boscia_foetida_filipes	650	650	650	650	650	650	650	650	650	650	650	650	650	650	650	650	650	650	650	650	650	650	650	650	650	650	650	650	650	650	650	650	650	650	650	650	650	650	650	650	650	650	650	650	650	650	650	650	650
boscia_matabelensis	650	650	650	650	650	650	650	650	650	650	650	650	650	650	650	650	650	650	650	650	650	650	650	650	650	650	650	650	650	650	650	650	650	650	650	650	650	650	650	650	650	650	650	650	650	650	650	650	650
boscia_microphylla	650	650	650	650	650	650	650	650	650	650	650	650	650	650	650	650	650	650	650	650	650	650	650	650	650	650	650	650	650	650	650	650	650	650	650	650	650	650	650	650	650	650	650	650	650	650	650	650	650
boscia_mossambicensis	650	650	650	650	650	650	650	650	650	650	650	650	650	650	650	650	650	650	650	650	650	650	650	650	650	650	650	650	650	650	650	650	650	650	650	650	650	650	650	650	650	650	650	650	650	650	650	650	650
boscia_oleoides	650	650	650	650	650	650	650	650	650	650	650	650	650	650	650	650	650	650	650	650	650	650	650	650	650	650	650	650	650	650	650	650	650	650	650	650	650	650	650	650	650	650	650	650	650	650	650	650	650
boscia_salicifolia	650	650	650	650	650	650	650	650	650	650	650	650	650	650	650	650	650	650	650	650	650	650	650	650	650	650	650	650	650	650	650	650	650	650	650	650	650	650	650	650	650	650	650	650	650	650	650	650	650
boscia_tomentosa	650	650	650	650	650	650	650	650	650	650	650	650	650	650	650	650	650	650	650	650	650	650	650	650	650	650	650	650	650	650	650	650	650	650	650	650	650	650	650	650	650	650	650	650	650	650	650	650	650
cadaba_aphylla	650	650	650	650	650	650	650	650	650	650	650	650	650	650	650	650	650	650	650	650	650	650	650	650	650	650	650	650	650	650	650	650	650	650	650	650	650	650	650	650	650	650	650	650	650	650	650	650	650
cadaba_natalensis	650	650	650	650	650	650	650	650	650	650	650	650	650	650	650	650	650	650	650	650	650	650	650	650	650	650	650	650	650	650	650	650	650	650	650	650	650	650	650	650	650	650	650	650	650	650	650	650	650
cadaba_schroeppelii	650	650	650	650	650	650	650	650	650	650	650	650	650	650	650	650	650	650	650	650	650	650	650	650	650	650	650	650	650	650	650	650	650	650	650	650	650	650	650	650	650	650	650	650	650	650	650	650	650
cadaba_termitaria	650	650	650	650	650	650	650	650	650	650	650	650	650	650	650	650	650	650	650	650	650	650	650	650	650	650	650	650	650	650	650	650	650	650	650	650	650	650	650	650	650	650	650	650	650	650	650	650	650
capparis_brassii	650	650	650	650	650	650	650	650	650	650	650	650	650	650	650	650	650	650	650	650	650	650	650	650	650	650	650	650	650	650	650	650	650	650	650	650	650	650	650	650	650	650	650	650	650	650	650	650	650
capparis_fascicularis	650	650	650	650	650	650	650	650	650	650	650	650	650	650	650	650	650	650	650	650	650	650	650	650	650	650	650	650	650	650	650	650	650	650	650	650	650	650	650	650	650	650	650	650	650	650	650	650	650
capparis_hereroensis	650	650	650	650	650	650	650	650	650	650	650	650	650	650	650	650	650	650	650	650	650	650	650	650	650	650	650	650	650	650	650	650	650	650	650	650	650	650	650	650	650	650	650	650	650	650	650	650	650
capparis_sepiaria	650	650	650	650	650	650	650	650	650	650	650	650	650	650	650	650	650	650	650	650	650	650	650	650	650	650	650	650	650	650	650	650	650	650	650	650	650	650	650	650	650	650	650	650	650	650	650	650	650
capparis_tomentosa	650	650	650	650	650	650	650	650	650	650	650	650	650	650	650	650	650	650	650	650	650	650	650	650	650	650	650	650	650	650	650	650	650	650	650	650	650	650	650	650	650	650	650	650	650	650	650	650	650
cladostemon_kirkii	650	650	650	650	650	650	650	650	650	650	650	650	650	650	650	650	650	650	650	650	650	650	650	650	650	650	650	650	650	650	650	650	650	650	650	650	650	650	650	650	650	650	650	650	650	650	650	650	650
maerua_angolensis	650	650	650	650	650	650	650	650	650	650	650	650	650	650	650	650	650	650	650	650	650	650	650	650	650	650	650	650	650	650	650	650	650	650	650	650	650	650	650	650	650	650	650	650	650	650	650	650	650
maerua_brevipetiolata	650	650	650	650	650	650	650	650	650	650	650	650	650	650	650	650	650	650	650	650	650	650	650	650	650	650	650	650	650	650	650	650	650	650	650	650	650	650	650	650	650	650	650	650	650	650	650	650	650
maerua_cafra	650	650	650	650	650	650	650	650	650	650	650	650	650	650	650	650	650	650	650	650	650	650	650	650	650	650	650	650	650	650	650	650	650	650	650	650	650	650	650	650	650	650	650	650	650	650	650	650	650
maerua_decumbens	650	650	650	650	650	650	650	650	650	650	650	650	650	650	650	650	650	650	650	650	650	650	650	650	650	650	650	650	650	650	650	650	650	650	650	650	650	650	650	650	650	650	650	650	650	650	650	650	650
maerua_gilgii	650	650	650	650	650	650	650	650	650	650	650	650	650	650	650	650	650	650	650	650	650	650	650	650	650	650	650	650	650	650	650	650	650	650	650	650	650	650	650	650	650	650	650	650	650	650	650	650	650
maerua_juncea	650	650	650	650	650	650	650	650	650	650	650	650	650	650	650	650	650	650	650	650	650	650	650	650	650	650	650	650	650	650	650	650	650	650	650	650	650	650	650	650	650	650	650	650	650	650	650	650	650
maerua_kaokoensis	650	650	650	650	650	650	650	650	650	650	650	650	650	650	650	650	650	650	650	650	650	650	650	650	650	650	650	650	650	650	650	650	650	650	650	650	650	650	650	650	650	650	650	650	650	650	650	650	650
maerua_nervosa	650	650	650	650	650	650	650	650	650	650	650	650	650	650	650	650	650	650	650	650	650	650	650	650	650	650	650	650	650	650	650	650	650	650	650	650	650	650	650	650	650	650	650	650	650	650	650	650	650
maerua_parvifolia	650	650	650	650	650	650	650	650	650	650	650	650	650	650	650	650	650	650	650	650	650	650	650	650	650	650	650	650	650	650	650	650	650	650	650	650	650	650	650	650	650	650	650	650	650	650	650	650	650
maerua_racemulosa	650	650	650	650	650	650	650	650	650	650	650	650	650	650	650	650	650	650	650	650	650	650	650	650	650	650	650	650	650	650	650	650	650	650	650	650	650	650	650	650	650	650	650	650	650	650	650	650	650
maerua_rosmarinoides	650	650	650	650	650	650	650	650	650	650	650	650	650	650	650	650	650	650	650	650	650	650	650	650	650	650	650	650	650	650	650	650	650	650	650	650	650	650	650	650	650	650	650	650	650	650	650	650	650
maerua_schinzii	650	650	650	650	650	650	650	650	650	650	650	650	650	650	650	650	650	650	650	650	650	650	650	650	650	650	650	650	650	650	650	650	650	650	650	650	650	650	650	650	650	650	650	650	650	650	650	650	650
thilachium_africanum	650	650	650	650	650	650	650	650	650	650	650	650	650	650	650	650	650	650	650	650	650	650	650	650	650	650	650	650	650	650	650	650	650	650	650	650	650	650	650	650	650	650	650	650	650	650	650	650	650
carica_papaya	650	650	650	650	650	650	650	650	650	650	650	650	650	650	650	650	650	650	650	650	650	650	650	650	650	650	650	650	650	650	650	650	650	650	650	650	650	650	650	650	650	650	650	650	650	650	650	650	650
moringa_drouhardii	650	650	650	650	650	650	650	650	650	650	650	650	650	650	650	650	650	650	650	650	650	650	650	650	650	650	650	650	650	650	650	650	650	650	650	650	650	650	650	650	650	650	650	650	650	650	650	650	650
moringa_ovalifolia	650	650	650	650	650	650	650	650	650	650	650	650	650	650	650	650	650	650	650	650	650	650	650	650	650	650	650	650	650	650	650	650	650	650	650	650	650	650	650	650	650	650	650	650	650	650	650	650	650
gerrardina_foliosa	650	650	650	650	650	650	650	650	650	650	650	650	650	650	650	650	650	650	650	650	650	650	650	650	650	650	650	650	650	650	650	650	650	650	650	650	650	650	650	650	650	650	650	650	650	650	650	650	650
acer_buergerianum	650	650	650	650	650	650	650	650	650	650	650	650	650	650	650	650	650	650	650	650	650	650	650	650	650	650	650	650	650	650	650	650	650	650	650	650	650	650	650	650	650	650	650	650	650	650	650	650	650
acer_griseum	650	650	650	650	650	650	650	650	650	650	650	650	650	650	650	650	650	650	650	650	650	650	650	650	650	650	650	650	650	650	650	650	650	650	650	650	650	650	650	650	650	650	650	650	650	650	650	650	650
acer_oblongum	650	650	650	650	650	650	650	650	650	650	650	650	650	650	650	650	650	650	650	650	650	650	650	650	650	650	650	650	650	650	650	650	650	650	650	650	650	650	650	650	650	650	650	650	650	650	650	650	650
acer_paxii	650	650	650	650	650	650	650	650	650	650	650	650	650	650	650	650	650	650	650	650	650	650	650	650	650	650	650	650	650	650	650	650	650	650	650	650	650	650	650	650	650	650	650	650	650	650	650	650	650
acer_pictum	650	650	650	650	650	650	650	650	650	650	650	650	650	650	650	650	650	650	650	650	650	650	650	650	650	650	650	650	650	650	650	650	650	650	650	650	650	650	650	650	650	650	650	650	650	650	650	650	650
acer_pseudoplatanus	650	650	650	650	650	650	650	650	650	650	650	650	650	650	650	650	650	650	650	650	650	650	650	650	650	650	650	650	650	650	650	650	650	650	650	650	650	650	650	650	650	650	650	650	650	650	650	650	650
acer_freemanii	650	650	650	650	650	650	650	650	650	650	650	650	650	650	650	650	650	650	650	650	650	650	650	650	650	650	650	650	650	650	650	650	650	650	650	650	650	650	650	650	650	650	650	650	650	650	650	650	650
acer_rubrum	650	650	650	650	650	650	650	650	650	650	650	650	650	650	650	650	650	650	650	650	650	650	650	650	650	650	650	650	650	650	650	650	650	650	650	650	650	650	650	650	650	650	650	650	650	650	650	650	650
acer_saccharum	650	650	650	650	650	650	650	650	650	650	650	650	650	650	650	650	650	650	650	650	650	650	650	650	650	650	650	650	650	650	650	650	650	650	650	650	650	650	650	650	650	650	650	650	650	650	650	650	650
acer_campestre	650	650	650	650	650	650	650	650	650	650	650	650	650	650	650	650	650	650	650	650	650	650	650	650	650	650	650	650	650	650	650	650	650	650	650	650	650	650	650	650	650	650	650	650	650	650	650	650	650
acer_platanoides	650	650	650	650	650	650	650	650	650	650	650	650	650	650	650	650	650	650	650	650	650	650	650	650	650	650	650	650	650	650	650	650	650	650	650	650	650	650	650	650	650	650	650	650	650	650	650	650	650
acer_truncatum	650	650	650	650	650	650	650	650	650	650	650	650	650	650	650	650	650	650	650	650	650	650	650	650	650	650	650	650	650	650	650	650	650	650	650	650	650	650	650	650	650	650	650	650	650	650	650	650	650
acer_macrophyllum	650	650	650	650	650	650	650	650	650	650	650	650	650	650	650	650	650	650	650	650	650	650	650	650	650	650	650	650	650	650	650	650	650	650	650	650	650	650	650	650	650	650	650	650	650	650	650	650	650
acer_tataricum	650	650	650	650	650	650	650	650	650	650	650	650	650	650	650	650	650	650	650	650	650	650	650	650	650	650	650	650	650	650	650	650	650	650	650	650	650	650	650	650	650	650	650	650	650	650	650	650	650
acer_davidii	650	650	650	650	650	650	650	650	650	650	650	650	650	650	650	650	650	650	650	650	650	650	650	650	650	650	650	650	650	650	650	650	650	650	650	650	650	650	650	650	650	650	650	650	650	650	650	650	650
acer_caudatifolium	650	650	650	650	650	650	650	650	650	650	650	650	650	650	650	650	650	650	650	650	650	650	650	650	650	650	650	650	650	650	650	650	650	650	650	650	650	650	650	650	650	650	650	650	650	650	650	650	650
acer_pectinatum	650	650	650	650	650	650	650	650	650	650	650	650	650	650	650	650	650	650	650	650	650	650	650	650	650	650	650	650	650	650	650	650	650	650	650	650	650	650	650	650	650	650	650	650	650	650	650	650	650
acer_glabrum	650	650	650	650	650	650	650	650	650	650	650	650	650	650	650	650	650	650	650	650	650	650	650	650	650	650	650	650	650	650	650	650	650	650	650	650	650	650	650	650	650	650	650	650	650	650	650	650	650
acer_negundo	650	650	650	650	650	650	650	650	650	650	650	650	650	650	650	650	650	650	650	650	650	650	650	650	650	650	650	650	650	650	650	650	650	650	650	650	650	650	650	650	650	650	650	650	650	650	650	650	650
acer_circinatum	650	650	650	650	650	650	650	650	650	650	650	650	650	650	650	650	650	650	650	650	650	650	650	650	650	650	650	650	650	650	650	650	650	650	650	650	650	650	650	650	650	650	650	650	650	650	650	650	650
acer_palmatum	650	650	650	650	650	650	650	650	650	650	650	650	650	650	650	650	650	650	650	650	650	650	650	650	650	650	650	650	650	650	650	650	650	650	650	650	650	650	650	650	650	650	650	650	650	650	650	650	650
aesculus_californica	650	650	650	650	650	650	650	650	650	650	650	650	650	650	650	650	650	650	650	650	650	650	650	650	650	650	650	650	650	650	650	650	650	650	650	650	650	650	650	650	650	650	650	650	650	650	650	650	650
aesculus_carnea	650	650	650	650	650	650	650	650	650	650	650	650	650	650	650	650	650	650	650	650	650	650	650	650	650	650	650	650	650	650	650	650	650	650	650	650	650	650	650	650	650	650	650	650	650	650	650	650	650
aesculus_hippocastanum	650	650	650	650	650	650	650	650	650	650	650	650	650	650	650	650	650	650	650	650	650	650	650	650	650	650	650	650	650	650	650	650	650	650	650	650	650	650	650	650	650	650	650	650	650	650	650	650	650
alectryon_excelsus	650	650	650	650	650	650	650	650	650	650	650	650	650	650	650	650	650	650	650	650	650	650	650	650	650	650	650	650	650	650	650	650	650	650	650	650	650	650	650	650	650	650	650	650	650	650	650	650	650
allophylus_africanus	650	650	650	650	650	650	650	650	650	650	650	650	650	650	650	650	650	650	650	650	650	650	650	650	650	650	650	650	650	650	650	650	650	650	650	650	650	650	650	650	650	650	650	650	650	650	650	650	650
allophylus_decipiens	650	650	650	650	650	650	650	650	650	650	650	650	650	650	650	650	650	650	650	650	650	650	650	650	650	650	650	650	650	650	650	650	650	650	650	650	650	650	650	650	650	650	650	650	650	650	650	650	650
allophylus_dregeanus	650	650	650	650	650	650	650	650	650	650	650	650	650	650	650	650	650	650	650	650	650	650	650	650	650	650	650	650	650	650	650	650	650	650	650	650	650	650	650	650	650	650	650	650	650	650	650	650	650
allophylus_natalensis	650	650	650	650	650	650	650	650	650	650	650	650	650	650	650	650	650	650	650	650	650	650	650	650	650	650	650	650	650	650	650	650	650	650	650	650	650	650	650	650	650	650	650	650	650	650	650	650	650
atalaya_alata	650	650	650	650	650	650	650	650	650	650	650	650	650	650	650	650	650	650	650	650	650	650	650	650	650	650	650	650	650	650	650	650	650	650	650	650	650	650	650	650	650	650	650	650	650	650	650	650	650
atalaya_capensis	650	650	650	650	650	650	650	650	650	650	650	650	650	650	650	650	650	650	650	650	650	650	650	650	650	650	650	650	650	650	650	650	650	650	650	650	650	650	650	650	650	650	650	650	650	650	650	650	650
atalaya_natalensis	650	650	650	650	650	650	650	650	650	650	650	650	650	650	650	650	650	650	650	650	650	650	650	650	650	650	650	650	650	650	650	650	650	650	650	650	650	650	650	650	650	650	650	650	650	650	650	650	650
blighia_unijugata	650	650	650	650	650	650	650	650	650	650	650	650	650	650	650	650	650	650	650	650	650	650	650	650	650	650	650	650	650	650	650	650	650	650	650	650	650	650	650	650	650	650	650	650	650	650	650	650	650
cupaniopsis_anacardioides	650	650	650	650	650	650	650	650	650	650	650	650	650	650	650	650	650	650	650	650	650	650	650	650	650	650	650	650	650	650	650	650	650	650	650	650	650	650	650	650	650	650	650	650	650	650	650	650	650
deinbollia_oblongifolia	650	650	650	650	650	650	650	650	650	650	650	650	650	650	650	650	650	650	650	650	650	650	650	650	650	650	650	650	650	650	650	650	650	650	650	650	650	650	650	650	650	650	650	650	650	650	650	650	650
deinbollia_xanthocarpa	650	650	650	650	650	650	650	650	650	650	650	650	650	650	650	650	650	650	650	650	650	650	650	650	650	650	650	650	650	650	650	650	650	650	650	650	650	650	650	650	650	650	650	650	650	650	650	650	650
diploglottis_cunninghamii	650	650	650	650	650	650	650	650	650	650	650	650	650	650	650	650	650	650	650	650	650	650	650	650	650	650	650	650	650	650	650	650	650	650	650	650	650	650	650	650	650	650	650	650	650	650	650	650	650
dodonaea_viscosa	650	650	650	650	650	650	650	650	650	650	650	650	650	650	650	650	650	650	650	650	650	650	650	650	650	650	650	650	650	650	650	650	650	650	650	650	650	650	650	650	650	650	650	650	650	650	650	650	650
erythrophysa_alata	650	650	650	650	650	650	650	650	650	650	650	650	650	650	650	650	650	650	650	650	650	650	650	650	650	650	650	650	650	650	650	650	650	650	650	650	650	650	650	650	650	650	650	650	650	650	650	650	650
erythrophysa_transvaalensis	650	650	650	650	650	650	650	650	650	650	650	650	650	650	650	650	650	650	650	650	650	650	650	650	650	650	650	650	650	650	650	650	650	650	650	650	650	650	650	650	650	650	650	650	650	650	650	650	650
haplocoelum_foliolosum	650	650	650	650	650	650	650	650	650	650	650	650	650	650	650	650	650	650	650	650	650	650	650	650	650	650	650	650	650	650	650	650	650	650	650	650	650	650	650	650	650	650	650	650	650	650	650	650	650
harpullia_arborea	650	650	650	650	650	650	650	650	650	650	650	650	650	650	650	650	650	650	650	650	650	650	650	650	650	650	650	650	650	650	650	650	650	650	650	650	650	650	650	650	650	650	650	650	650	650	650	650	650
harpullia_pendula	650	650	650	650	650	650	650	650	650	650	650	650	650	650	650	650	650	650	650	650	650	650	650	650	650	650	650	650	650	650	650	650	650	650	650	650	650	650	650	650	650	650	650	650	650	650	650	650	650
hippobromus_pauciflorus	650	650	650	650	650	650	650	650	650	650	650	650	650	650	650	650	650	650	650	650	650	650	650	650	650	650	650	650	650	650	650	650	650	650	650	650	650	650	650	650	650	650	650	650	650	650	650	650	650
koelreuteria_bipinnata	650	650	650	650	650	650	650	650	650	650	650	650	650	650	650	650	650	650	650	650	650	650	650	650	650	650	650	650	650	650	650	650	650	650	650	650	650	650	650	650	650	650	650	650	650	650	650	650	650
koelreuteria_elegans	650	650	650	650	650	650	650	650	650	650	650	650	650	650	650	650	650	650	650	650	650	650	650	650	650	650	650	650	650	650	650	650	650	650	650	650	650	650	650	650	650	650	650	650	650	650	650	650	650
koelreuteria_paniculata	650	650	650	650	650	650	650	650	650	650	650	650	650	650	650	650	650	650	650	650	650	650	650	650	650	650	650	650	650	650	650	650	650	650	650	650	650	650	650	650	650	650	650	650	650	650	650	650	650
litchi_chinensis	650	650	650	650	650	650	650	650	650	650	650	650	650	650	650	650	650	650	650	650	650	650	650	650	650	650	650	650	650	650	650	650	650	650	650	650	650	650	650	650	650	650	650	650	650	650	650	650	650
pancovia_golungensis	650	650	650	650	650	650	650	650	650	650	650	650	650	650	650	650	650	650	650	650	650	650	650	650	650	650	650	650	650	650	650	650	650	650	650	650	650	650	650	650	650	650	650	650	650	650	650	650	650
pappea_capensis	650	650	650	650	650	650	650	650	650	650	650	650	650	650	650	650	650	650	650	650	650	650	650	650	650	650	650	650	650	650	650	650	650	650	650	650	650	650	650	650	650	650	650	650	650	650	650	650	650
sapindus_rarak	650	650	650	650	650	650	650	650	650	650	650	650	650	650	650	650	650	650	650	650	650	650	650	650	650	650	650	650	650	650	650	650	650	650	650	650	650	650	650	650	650	650	650	650	650	650	650	650	650
sapindus_saponaria	650	650	650	650	650	650	650	650	650	650	650	650	650	650	650	650	650	650	650	650	650	650	650	650	650	650	650	650	650	650	650	650	650	650	650	650	650	650	650	650	650	650	650	650	650	650	650	650	650
smelophyllum_capense	650	650	650	650	650	650	650	650	650	650	650	650	650	650	650	650	650	650	650	650	650	650	650	650	650	650	650	650	650	650	650	650	650	650	650	650	650	650	650	650	650	650	650	650	650	650	650	650	650
stadmannia_sp.	650	650	650	650	650	650	650	650	650	650	650	650	650	650	650	650	650	650	650	650	650	650	650	650	650	650	650	650	650	650	650	650	650	650	650	650	650	650	650	650	650	650	650	650	650	650	650	650	650
ungnadia_speciosa	650	650	650	650	650	650	650	650	650	650	650	650	650	650	650	650	650	650	650	650	650	650	650	650	650	650	650	650	650	650	650	650	650	650	650	650	650	650	650	650	650	650	650	650	650	650	650	650	650
zanha_africana	650	650	650	650	650	650	650	650	650	650	650	650	650	650	650	650	650	650	650	650	650	650	650	650	650	650	650	650	650	650	650	650	650	650	650	650	650	650	650	650	650	650	650	650	650	650	650	650	650
aglaia_odorata	650	650	650	650	650	650	650	650	650	650	650	650	650	650	650	650	650	650	650	650	650	650	650	650	650	650	650	650	650	650	650	650	650	650	650	650	650	650	650	650	650	650	650	650	650	650	650	650	650
nymania_capensis	650	650	650	650	650	650	650	650	650	650	650	650	650	650	650	650	650	650	650	650	650	650	650	650	650	650	650	650	650	650	650	650	650	650	650	650	650	650	650	650	650	650	650	650	650	650	650	650	650
turraea_floribunda	650	650	650	650	650	650	650	650	650	650	650	650	650	650	650	650	650	650	650	650	650	650	650	650	650	650	650	650	650	650	650	650	650	650	650	650	650	650	650	650	650	650	650	650	650	650	650	650	650
turraea_nilotica	650	650	650	650	650	650	650	650	650	650	650	650	650	650	650	650	650	650	650	650	650	650	650	650	650	650	650	650	650	650	650	650	650	650	650	650	650	650	650	650	650	650	650	650	650	650	650	650	650
turraea_obtusifolia	650	650	650	650	650	650	650	650	650	650	650	650	650	650	650	650	650	650	650	650	650	650	650	650	650	650	650	650	650	650	650	650	650	650	650	650	650	650	650	650	650	650	650	650	650	650	650	650	650
turraea_zambesica	650	650	650	650	650	650	650	650	650	650	650	650	650	650	650	650	650	650	650	650	650	650	650	650	650	650	650	650	650	650	650	650	650	650	650	650	650	650	650	650	650	650	650	650	650	650	650	650	650
trichilia_dregeana	650	650	650	650	650	650	650	650	650	650	650	650	650	650	650	650	650	650	650	650	650	650	650	650	650	650	650	650	650	650	650	650	650	650	650	650	650	650	650	650	650	650	650	650	650	650	650	650	650
trichilia_emetica	650	650	650	650	650	650	650	650	650	650	650	650	650	650	650	650	650	650	650	650	650	650	650	650	650	650	650	650	650	650	650	650	650	650	650	650	650	650	650	650	650	650	650	650	650	650	650	650	650
ekebergia_capensis	650	650	650	650	650	650	650	650	650	650	650	650	650	650	650	650	650	650	650	650	650	650	650	650	650	650	650	650	650	650	650	650	650	650	650	650	650	650	650	650	650	650	650	650	650	650	650	650	650
ekebergia_pterophylla	650	650	650	650	650	650	650	650	650	650	650	650	650	650	650	650	650	650	650	650	650	650	650	650	650	650	650	650	650	650	650	650	650	650	650	650	650	650	650	650	650	650	650	650	650	650	650	650	650
melia_azedarach	650	650	650	650	650	650	650	650	650	650	650	650	650	650	650	650	650	650	650	650	650	650	650	650	650	650	650	650	650	650	650	650	650	650	650	650	650	650	650	650	650	650	650	650	650	650	650	650	650
cedrela_fissilis	650	650	650	650	650	650	650	650	650	650	650	650	650	650	650	650	650	650	650	650	650	650	650	650	650	650	650	650	650	650	650	650	650	650	650	650	650	650	650	650	650	650	650	650	650	650	650	650	650
khaya_nyasica	650	650	650	650	650	650	650	650	650	650	650	650	650	650	650	650	650	650	650	650	650	650	650	650	650	650	650	650	650	650	650	650	650	650	650	650	650	650	650	650	650	650	650	650	650	650	650	650	650
swietenia_chickrassa	650	650	650	650	650	650	650	650	650	650	650	650	650	650	650	650	650	650	650	650	650	650	650	650	650	650	650	650	650	650	650	650	650	650	650	650	650	650	650	650	650	650	650	650	650	650	650	650	650
entandrophragma_caudatum	650	650	650	650	650	650	650	650	650	650	650	650	650	650	650	650	650	650	650	650	650	650	650	650	650	650	650	650	650	650	650	650	650	650	650	650	650	650	650	650	650	650	650	650	650	650	650	650	650
entandrophragma_spicatum	650	650	650	650	650	650	650	650	650	650	650	650	650	650	650	650	650	650	650	650	650	650	650	650	650	650	650	650	650	650	650	650	650	650	650	650	650	650	650	650	650	650	650	650	650	650	650	650	650
pseudobersama_mossambicensis	650	650	650	650	650	650	650	650	650	650	650	650	650	650	650	650	650	650	650	650	650	650	650	650	650	650	650	650	650	650	650	650	650	650	650	650	650	650	650	650	650	650	650	650	650	650	650	650	650
xylocarpus_granatum	650	650	650	650	650	650	650	650	650	650	650	650	650	650	650	650	650	650	650	650	650	650	650	650	650	650	650	650	650	650	650	650	650	650	650	650	650	650	650	650	650	650	650	650	650	650	650	650	650
ailanthus_altissima	650	650	650	650	650	650	650	650	650	650	650	650	650	650	650	650	650	650	650	650	650	650	650	650	650	650	650	650	650	650	650	650	650	650	650	650	650	650	650	650	650	650	650	650	650	650	650	650	650
calodendrum_capense	650	650	650	650	650	650	650	650	650	650	650	650	650	650	650	650	650	650	650	650	650	650	650	650	650	650	650	650	650	650	650	650	650	650	650	650	650	650	650	650	650	650	650	650	650	650	650	650	650
casimiroa_edulis	650	650	650	650	650	650	650	650	650	650	650	650	650	650	650	650	650	650	650	650	650	650	650	650	650	650	650	650	650	650	650	650	650	650	650	650	650	650	650	650	650	650	650	650	650	650	650	650	650
citropsis_daweana	650	650	650	650	650	650	650	650	650	650	650	650	650	650	650	650	650	650	650	650	650	650	650	650	650	650	650	650	650	650	650	650	650	650	650	650	650	650	650	650	650	650	650	650	650	650	650	650	650
citrus_assamensis	650	650	650	650	650	650	650	650	650	650	650	650	650	650	650	650	650	650	650	650	650	650	650	650	650	650	650	650	650	650	650	650	650	650	650	650	650	650	650	650	650	650	650	650	650	650	650	650	650
citrus_sp.	650	650	650	650	650	650	650	650	650	650	650	650	650	650	650	650	650	650	650	650	650	650	650	650	650	650	650	650	650	650	650	650	650	650	650	650	650	650	650	650	650	650	650	650	650	650	650	650	650
citrus_limon	650	650	650	650	650	650	650	650	650	650	650	650	650	650	650	650	650	650	650	650	650	650	650	650	650	650	650	650	650	650	650	650	650	650	650	650	650	650	650	650	650	650	650	650	650	650	650	650	650
citrus_reticulata	650	650	650	650	650	650	650	650	650	650	650	650	650	650	650	650	650	650	650	650	650	650	650	650	650	650	650	650	650	650	650	650	650	650	650	650	650	650	650	650	650	650	650	650	650	650	650	650	650
citrus_sinensis	650	650	650	650	650	650	650	650	650	650	650	650	650	650	650	650	650	650	650	650	650	650	650	650	650	650	650	650	650	650	650	650	650	650	650	650	650	650	650	650	650	650	650	650	650	650	650	650	650
citrus_paradisi	650	650	650	650	650	650	650	650	650	650	650	650	650	650	650	650	650	650	650	650	650	650	650	650	650	650	650	650	650	650	650	650	650	650	650	650	650	650	650	650	650	650	650	650	650	650	650	650	650
clausena_anisata	650	650	650	650	650	650	650	650	650	650	650	650	650	650	650	650	650	650	650	650	650	650	650	650	650	650	650	650	650	650	650	650	650	650	650	650	650	650	650	650	650	650	650	650	650	650	650	650	650
coleonema_album	650	650	650	650	650	650	650	650	650	650	650	650	650	650	650	650	650	650	650	650	650	650	650	650	650	650	650	650	650	650	650	650	650	650	650	650	650	650	650	650	650	650	650	650	650	650	650	650	650
coleonema_calycinum	650	650	650	650	650	650	650	650	650	650	650	650	650	650	650	650	650	650	650	650	650	650	650	650	650	650	650	650	650	650	650	650	650	650	650	650	650	650	650	650	650	650	650	650	650	650	650	650	650
coleonema_pulchrum	650	650	650	650	650	650	650	650	650	650	650	650	650	650	650	650	650	650	650	650	650	650	650	650	650	650	650	650	650	650	650	650	650	650	650	650	650	650	650	650	650	650	650	650	650	650	650	650	650
empleurum_unicapsulare	650	650	650	650	650	650	650	650	650	650	650	650	650	650	650	650	650	650	650	650	650	650	650	650	650	650	650	650	650	650	650	650	650	650	650	650	650	650	650	650	650	650	650	650	650	650	650	650	650
evodia_sp.	650	650	650	650	650	650	650	650	650	650	650	650	650	650	650	650	650	650	650	650	650	650	650	650	650	650	650	650	650	650	650	650	650	650	650	650	650	650	650	650	650	650	650	650	650	650	650	650	650
geijera_parviflora	650	650	650	650	650	650	650	650	650	650	650	650	650	650	650	650	650	650	650	650	650	650	650	650	650	650	650	650	650	650	650	650	650	650	650	650	650	650	650	650	650	650	650	650	650	650	650	650	650
melicope_elleryana	650	650	650	650	650	650	650	650	650	650	650	650	650	650	650	650	650	650	650	650	650	650	650	650	650	650	650	650	650	650	650	650	650	650	650	650	650	650	650	650	650	650	650	650	650	650	650	650	650
murraya_paniculata	650	650	650	650	650	650	650	650	650	650	650	650	650	650	650	650	650	650	650	650	650	650	650	650	650	650	650	650	650	650	650	650	650	650	650	650	650	650	650	650	650	650	650	650	650	650	650	650	650
phellodendron_amurense	650	650	650	650	650	650	650	650	650	650	650	650	650	650	650	650	650	650	650	650	650	650	650	650	650	650	650	650	650	650	650	650	650	650	650	650	650	650	650	650	650	650	650	650	650	650	650	650	650
ptaeroxylon_obliquum	650	650	650	650	650	650	650	650	650	650	650	650	650	650	650	650	650	650	650	650	650	650	650	650	650	650	650	650	650	650	650	650	650	650	650	650	650	650	650	650	650	650	650	650	650	650	650	650	650
teclea_gerrardii	650	650	650	650	650	650	650	650	650	650	650	650	650	650	650	650	650	650	650	650	650	650	650	650	650	650	650	650	650	650	650	650	650	650	650	650	650	650	650	650	650	650	650	650	650	650	650	650	650
teclea_natalensis	650	650	650	650	650	650	650	650	650	650	650	650	650	650	650	650	650	650	650	650	650	650	650	650	650	650	650	650	650	650	650	650	650	650	650	650	650	650	650	650	650	650	650	650	650	650	650	650	650
tetradium_sp.	650	650	650	650	650	650	650	650	650	650	650	650	650	650	650	650	650	650	650	650	650	650	650	650	650	650	650	650	650	650	650	650	650	650	650	650	650	650	650	650	650	650	650	650	650	650	650	650	650
toddalia_asiatica	650	650	650	650	650	650	650	650	650	650	650	650	650	650	650	650	650	650	650	650	650	650	650	650	650	650	650	650	650	650	650	650	650	650	650	650	650	650	650	650	650	650	650	650	650	650	650	650	650
toddaliopsis_bremekampii	650	650	650	650	650	650	650	650	650	650	650	650	650	650	650	650	650	650	650	650	650	650	650	650	650	650	650	650	650	650	650	650	650	650	650	650	650	650	650	650	650	650	650	650	650	650	650	650	650
vepris_bachmannii	650	650	650	650	650	650	650	650	650	650	650	650	650	650	650	650	650	650	650	650	650	650	650	650	650	650	650	650	650	650	650	650	650	650	650	650	650	650	650	650	650	650	650	650	650	650	650	650	650
vepris_carringtoniana	650	650	650	650	650	650	650	650	650	650	650	650	650	650	650	650	650	650	650	650	650	650	650	650	650	650	650	650	650	650	650	650	650	650	650	650	650	650	650	650	650	650	650	650	650	650	650	650	650
vepris_lanceolata	650	650	650	650	650	650	650	650	650	650	650	650	650	650	650	650	650	650	650	650	650	650	650	650	650	650	650	650	650	650	650	650	650	650	650	650	650	650	650	650	650	650	650	650	650	650	650	650	650
vepris_reflexa	650	650	650	650	650	650	650	650	650	650	650	650	650	650	650	650	650	650	650	650	650	650	650	650	650	650	650	650	650	650	650	650	650	650	650	650	650	650	650	650	650	650	650	650	650	650	650	650	650
vepris_termitaria	650	650	650	650	650	650	650	650	650	650	650	650	650	650	650	650	650	650	650	650	650	650	650	650	650	650	650	650	650	650	650	650	650	650	650	650	650	650	650	650	650	650	650	650	650	650	650	650	650
vepris_undulata	650	650	650	650	650	650	650	650	650	650	650	650	650	650	650	650	650	650	650	650	650	650	650	650	650	650	650	650	650	650	650	650	650	650	650	650	650	650	650	650	650	650	650	650	650	650	650	650	650
vepris_zambesiaca	650	650	650	650	650	650	650	650	650	650	650	650	650	650	650	650	650	650	650	650	650	650	650	650	650	650	650	650	650	650	650	650	650	650	650	650	650	650	650	650	650	650	650	650	650	650	650	650	650
zanthoxylum_capense	650	650	650	650	650	650	650	650	650	650	650	650	650	650	650	650	650	650	650	650	650	650	650	650	650	650	650	650	650	650	650	650	650	650	650	650	650	650	650	650	650	650	650	650	650	650	650	650	650
zanthoxylum_davyi	650	650	650	650	650	650	650	650	650	650	650	650	650	650	650	650	650	650	650	650	650	650	650	650	650	650	650	650	650	650	650	650	650	650	650	650	650	650	650	650	650	650	650	650	650	650	650	650	650
zanthoxylum_humile	650	650	650	650	650	650	650	650	650	650	650	650	650	650	650	650	650	650	650	650	650	650	650	650	650	650	650	650	650	650	650	650	650	650	650	650	650	650	650	650	650	650	650	650	650	650	650	650	650
zanthoxylum_leprieurii	650	650	650	650	650	650	650	650	650	650	650	650	650	650	650	650	650	650	650	650	650	650	650	650	650	650	650	650	650	650	650	650	650	650	650	650	650	650	650	650	650	650	650	650	650	650	650	650	650
zanthoxylum_ovatifoliolatum	650	650	650	650	650	650	650	650	650	650	650	650	650	650	650	650	650	650	650	650	650	650	650	650	650	650	650	650	650	650	650	650	650	650	650	650	650	650	650	650	650	650	650	650	650	650	650	650	650
zanthoxylum_thorncroftii	650	650	650	650	650	650	650	650	650	650	650	650	650	650	650	650	650	650	650	650	650	650	650	650	650	650	650	650	650	650	650	650	650	650	650	650	650	650	650	650	650	650	650	650	650	650	650	650	650
bursera_fagaroides	650	650	650	650	650	650	650	650	650	650	650	650	650	650	650	650	650	650	650	650	650	650	650	650	650	650	650	650	650	650	650	650	650	650	650	650	650	650	650	650	650	650	650	650	650	650	650	650	650
bursera_hindsiana	650	650	650	650	650	650	650	650	650	650	650	650	650	650	650	650	650	650	650	650	650	650	650	650	650	650	650	650	650	650	650	650	650	650	650	650	650	650	650	650	650	650	650	650	650	650	650	650	650
commiphora_sp.	650	650	650	650	650	650	650	650	650	650	650	650	650	650	650	650	650	650	650	650	650	650	650	650	650	650	650	650	650	650	650	650	650	650	650	650	650	650	650	650	650	650	650	650	650	650	650	650	650
commiphora_africana	650	650	650	650	650	650	650	650	650	650	650	650	650	650	650	650	650	650	650	650	650	650	650	650	650	650	650	650	650	650	650	650	650	650	650	650	650	650	650	650	650	650	650	650	650	650	650	650	650
commiphora_anacardiifolia	650	650	650	650	650	650	650	650	650	650	650	650	650	650	650	650	650	650	650	650	650	650	650	650	650	650	650	650	650	650	650	650	650	650	650	650	650	650	650	650	650	650	650	650	650	650	650	650	650
commiphora_angolensis	650	650	650	650	650	650	650	650	650	650	650	650	650	650	650	650	650	650	650	650	650	650	650	650	650	650	650	650	650	650	650	650	650	650	650	650	650	650	650	650	650	650	650	650	650	650	650	650	650
commiphora_caerulea	650	650	650	650	650	650	650	650	650	650	650	650	650	650	650	650	650	650	650	650	650	650	650	650	650	650	650	650	650	650	650	650	650	650	650	650	650	650	650	650	650	650	650	650	650	650	650	650	650
commiphora_capensis	650	650	650	650	650	650	650	650	650	650	650	650	650	650	650	650	650	650	650	650	650	650	650	650	650	650	650	650	650	650	650	650	650	650	650	650	650	650	650	650	650	650	650	650	650	650	650	650	650
commiphora_cervifolia	650	650	650	650	650	650	650	650	650	650	650	650	650	650	650	650	650	650	650	650	650	650	650	650	650	650	650	650	650	650	650	650	650	650	650	650	650	650	650	650	650	650	650	650	650	650	650	650	650
commiphora_dinteri	650	650	650	650	650	650	650	650	650	650	650	650	650	650	650	650	650	650	650	650	650	650	650	650	650	650	650	650	650	650	650	650	650	650	650	650	650	650	650	650	650	650	650	650	650	650	650	650	650
commiphora_discolor	650	650	650	650	650	650	650	650	650	650	650	650	650	650	650	650	650	650	650	650	650	650	650	650	650	650	650	650	650	650	650	650	650	650	650	650	650	650	650	650	650	650	650	650	650	650	650	650	650
commiphora_edulis	650	650	650	650	650	650	650	650	650	650	650	650	650	650	650	650	650	650	650	650	650	650	650	650	650	650	650	650	650	650	650	650	650	650	650	650	650	650	650	650	650	650	650	650	650	650	650	650	650
commiphora_gariepensis	650	650	650	650	650	650	650	650	650	650	650	650	650	650	650	650	650	650	650	650	650	650	650	650	650	650	650	650	650	650	650	650	650	650	650	650	650	650	650	650	650	650	650	650	650	650	650	650	650
commiphora_giessii	650	650	650	650	650	650	650	650	650	650	650	650	650	650	650	650	650	650	650	650	650	650	650	650	650	650	650	650	650	650	650	650	650	650	650	650	650	650	650	650	650	650	650	650	650	650	650	650	650
commiphora_glandulosa	650	650	650	650	650	650	650	650	650	650	650	650	650	650	650	650	650	650	650	650	650	650	650	650	650	650	650	650	650	650	650	650	650	650	650	650	650	650	650	650	650	650	650	650	650	650	650	650	650
commiphora_glaucescens	650	650	650	650	650	650	650	650	650	650	650	650	650	650	650	650	650	650	650	650	650	650	650	650	650	650	650	650	650	650	650	650	650	650	650	650	650	650	650	650	650	650	650	650	650	650	650	650	650
commiphora_gracilifrondosa	650	650	650	650	650	650	650	650	650	650	650	650	650	650	650	650	650	650	650	650	650	650	650	650	650	650	650	650	650	650	650	650	650	650	650	650	650	650	650	650	650	650	650	650	650	650	650	650	650
commiphora_harveyi	650	650	650	650	650	650	650	650	650	650	650	650	650	650	650	650	650	650	650	650	650	650	650	650	650	650	650	650	650	650	650	650	650	650	650	650	650	650	650	650	650	650	650	650	650	650	650	650	650
commiphora_kaokoensis	650	650	650	650	650	650	650	650	650	650	650	650	650	650	650	650	650	650	650	650	650	650	650	650	650	650	650	650	650	650	650	650	650	650	650	650	650	650	650	650	650	650	650	650	650	650	650	650	650
commiphora_karibensis	650	650	650	650	650	650	650	650	650	650	650	650	650	650	650	650	650	650	650	650	650	650	650	650	650	650	650	650	650	650	650	650	650	650	650	650	650	650	650	650	650	650	650	650	650	650	650	650	650
commiphora_kraeuseliana	650	650	650	650	650	650	650	650	650	650	650	650	650	650	650	650	650	650	650	650	650	650	650	650	650	650	650	650	650	650	650	650	650	650	650	650	650	650	650	650	650	650	650	650	650	650	650	650	650
commiphora_kuneneana	650	650	650	650	650	650	650	650	650	650	650	650	650	650	650	650	650	650	650	650	650	650	650	650	650	650	650	650	650	650	650	650	650	650	650	650	650	650	650	650	650	650	650	650	650	650	650	650	650
commiphora_marlothii	650	650	650	650	650	650	650	650	650	650	650	650	650	650	650	650	650	650	650	650	650	650	650	650	650	650	650	650	650	650	650	650	650	650	650	650	650	650	650	650	650	650	650	650	650	650	650	650	650
commiphora_merkeri	650	650	650	650	650	650	650	650	650	650	650	650	650	650	650	650	650	650	650	650	650	650	650	650	650	650	650	650	650	650	650	650	650	650	650	650	650	650	650	650	650	650	650	650	650	650	650	650	650
commiphora_mollis	650	650	650	650	650	650	650	650	650	650	650	650	650	650	650	650	650	650	650	650	650	650	650	650	650	650	650	650	650	650	650	650	650	650	650	650	650	650	650	650	650	650	650	650	650	650	650	650	650
commiphora_mossambicensis	650	650	650	650	650	650	650	650	650	650	650	650	650	650	650	650	650	650	650	650	650	650	650	650	650	650	650	650	650	650	650	650	650	650	650	650	650	650	650	650	650	650	650	650	650	650	650	650	650
commiphora_multijuga	650	650	650	650	650	650	650	650	650	650	650	650	650	650	650	650	650	650	650	650	650	650	650	650	650	650	650	650	650	650	650	650	650	650	650	650	650	650	650	650	650	650	650	650	650	650	650	650	650
commiphora_namaensis	650	650	650	650	650	650	650	650	650	650	650	650	650	650	650	650	650	650	650	650	650	650	650	650	650	650	650	650	650	650	650	650	650	650	650	650	650	650	650	650	650	650	650	650	650	650	650	650	650
commiphora_neglecta	650	650	650	650	650	650	650	650	650	650	650	650	650	650	650	650	650	650	650	650	650	650	650	650	650	650	650	650	650	650	650	650	650	650	650	650	650	650	650	650	650	650	650	650	650	650	650	650	650
commiphora_oblanceolata	650	650	650	650	650	650	650	650	650	650	650	650	650	650	650	650	650	650	650	650	650	650	650	650	650	650	650	650	650	650	650	650	650	650	650	650	650	650	650	650	650	650	650	650	650	650	650	650	650
commiphora_otjihipana	650	650	650	650	650	650	650	650	650	650	650	650	650	650	650	650	650	650	650	650	650	650	650	650	650	650	650	650	650	650	650	650	650	650	650	650	650	650	650	650	650	650	650	650	650	650	650	650	650
commiphora_pyracanthoides	650	650	650	650	650	650	650	650	650	650	650	650	650	650	650	650	650	650	650	650	650	650	650	650	650	650	650	650	650	650	650	650	650	650	650	650	650	650	650	650	650	650	650	650	650	650	650	650	650
commiphora_saxicola	650	650	650	650	650	650	650	650	650	650	650	650	650	650	650	650	650	650	650	650	650	650	650	650	650	650	650	650	650	650	650	650	650	650	650	650	650	650	650	650	650	650	650	650	650	650	650	650	650
commiphora_schimperi	650	650	650	650	650	650	650	650	650	650	650	650	650	650	650	650	650	650	650	650	650	650	650	650	650	650	650	650	650	650	650	650	650	650	650	650	650	650	650	650	650	650	650	650	650	650	650	650	650
commiphora_steynii	650	650	650	650	650	650	650	650	650	650	650	650	650	650	650	650	650	650	650	650	650	650	650	650	650	650	650	650	650	650	650	650	650	650	650	650	650	650	650	650	650	650	650	650	650	650	650	650	650
commiphora_tenuipetiolata	650	650	650	650	650	650	650	650	650	650	650	650	650	650	650	650	650	650	650	650	650	650	650	650	650	650	650	650	650	650	650	650	650	650	650	650	650	650	650	650	650	650	650	650	650	650	650	650	650
commiphora_virgata	650	650	650	650	650	650	650	650	650	650	650	650	650	650	650	650	650	650	650	650	650	650	650	650	650	650	650	650	650	650	650	650	650	650	650	650	650	650	650	650	650	650	650	650	650	650	650	650	650
commiphora_wildii	650	650	650	650	650	650	650	650	650	650	650	650	650	650	650	650	650	650	650	650	650	650	650	650	650	650	650	650	650	650	650	650	650	650	650	650	650	650	650	650	650	650	650	650	650	650	650	650	650
commiphora_woodii	650	650	650	650	650	650	650	650	650	650	650	650	650	650	650	650	650	650	650	650	650	650	650	650	650	650	650	650	650	650	650	650	650	650	650	650	650	650	650	650	650	650	650	650	650	650	650	650	650
commiphora_zanzibarica	650	650	650	650	650	650	650	650	650	650	650	650	650	650	650	650	650	650	650	650	650	650	650	650	650	650	650	650	650	650	650	650	650	650	650	650	650	650	650	650	650	650	650	650	650	650	650	650	650
cotinus_coggygria	650	650	650	650	650	650	650	650	650	650	650	650	650	650	650	650	650	650	650	650	650	650	650	650	650	650	650	650	650	650	650	650	650	650	650	650	650	650	650	650	650	650	650	650	650	650	650	650	650
harpephyllum_caffrum	650	650	650	650	650	650	650	650	650	650	650	650	650	650	650	650	650	650	650	650	650	650	650	650	650	650	650	650	650	650	650	650	650	650	650	650	650	650	650	650	650	650	650	650	650	650	650	650	650
heeria_argentea	650	650	650	650	650	650	650	650	650	650	650	650	650	650	650	650	650	650	650	650	650	650	650	650	650	650	650	650	650	650	650	650	650	650	650	650	650	650	650	650	650	650	650	650	650	650	650	650	650
lannea_antiscorbutica	650	650	650	650	650	650	650	650	650	650	650	650	650	650	650	650	650	650	650	650	650	650	650	650	650	650	650	650	650	650	650	650	650	650	650	650	650	650	650	650	650	650	650	650	650	650	650	650	650
lannea_discolor	650	650	650	650	650	650	650	650	650	650	650	650	650	650	650	650	650	650	650	650	650	650	650	650	650	650	650	650	650	650	650	650	650	650	650	650	650	650	650	650	650	650	650	650	650	650	650	650	650
lannea_schweinfurthii	650	650	650	650	650	650	650	650	650	650	650	650	650	650	650	650	650	650	650	650	650	650	650	650	650	650	650	650	650	650	650	650	650	650	650	650	650	650	650	650	650	650	650	650	650	650	650	650	650
laurophyllus_capensis	650	650	650	650	650	650	650	650	650	650	650	650	650	650	650	650	650	650	650	650	650	650	650	650	650	650	650	650	650	650	650	650	650	650	650	650	650	650	650	650	650	650	650	650	650	650	650	650	650
loxostylis_alata	650	650	650	650	650	650	650	650	650	650	650	650	650	650	650	650	650	650	650	650	650	650	650	650	650	650	650	650	650	650	650	650	650	650	650	650	650	650	650	650	650	650	650	650	650	650	650	650	650
malosma_laurina	650	650	650	650	650	650	650	650	650	650	650	650	650	650	650	650	650	650	650	650	650	650	650	650	650	650	650	650	650	650	650	650	650	650	650	650	650	650	650	650	650	650	650	650	650	650	650	650	650
mangifera_indica	650	650	650	650	650	650	650	650	650	650	650	650	650	650	650	650	650	650	650	650	650	650	650	650	650	650	650	650	650	650	650	650	650	650	650	650	650	650	650	650	650	650	650	650	650	650	650	650	650
operculicarya_sp.	650	650	650	650	650	650	650	650	650	650	650	650	650	650	650	650	650	650	650	650	650	650	650	650	650	650	650	650	650	650	650	650	650	650	650	650	650	650	650	650	650	650	650	650	650	650	650	650	650
ozoroa_concolor	650	650	650	650	650	650	650	650	650	650	650	650	650	650	650	650	650	650	650	650	650	650	650	650	650	650	650	650	650	650	650	650	650	650	650	650	650	650	650	650	650	650	650	650	650	650	650	650	650
ozoroa_crassinervia	650	650	650	650	650	650	650	650	650	650	650	650	650	650	650	650	650	650	650	650	650	650	650	650	650	650	650	650	650	650	650	650	650	650	650	650	650	650	650	650	650	650	650	650	650	650	650	650	650
ozoroa_dispar	650	650	650	650	650	650	650	650	650	650	650	650	650	650	650	650	650	650	650	650	650	650	650	650	650	650	650	650	650	650	650	650	650	650	650	650	650	650	650	650	650	650	650	650	650	650	650	650	650
ozoroa_engleri	650	650	650	650	650	650	650	650	650	650	650	650	650	650	650	650	650	650	650	650	650	650	650	650	650	650	650	650	650	650	650	650	650	650	650	650	650	650	650	650	650	650	650	650	650	650	650	650	650
ozoroa_hereroensis	650	650	650	650	650	650	650	650	650	650	650	650	650	650	650	650	650	650	650	650	650	650	650	650	650	650	650	650	650	650	650	650	650	650	650	650	650	650	650	650	650	650	650	650	650	650	650	650	650
ozoroa_insignis	650	650	650	650	650	650	650	650	650	650	650	650	650	650	650	650	650	650	650	650	650	650	650	650	650	650	650	650	650	650	650	650	650	650	650	650	650	650	650	650	650	650	650	650	650	650	650	650	650
ozoroa_insignis_reticulata	650	650	650	650	650	650	650	650	650	650	650	650	650	650	650	650	650	650	650	650	650	650	650	650	650	650	650	650	650	650	650	650	650	650	650	650	650	650	650	650	650	650	650	650	650	650	650	650	650
ozoroa_longipes	650	650	650	650	650	650	650	650	650	650	650	650	650	650	650	650	650	650	650	650	650	650	650	650	650	650	650	650	650	650	650	650	650	650	650	650	650	650	650	650	650	650	650	650	650	650	650	650	650
ozoroa_mucronata	650	650	650	650	650	650	650	650	650	650	650	650	650	650	650	650	650	650	650	650	650	650	650	650	650	650	650	650	650	650	650	650	650	650	650	650	650	650	650	650	650	650	650	650	650	650	650	650	650
ozoroa_namaensis	650	650	650	650	650	650	650	650	650	650	650	650	650	650	650	650	650	650	650	650	650	650	650	650	650	650	650	650	650	650	650	650	650	650	650	650	650	650	650	650	650	650	650	650	650	650	650	650	650
ozoroa_namaquensis	650	650	650	650	650	650	650	650	650	650	650	650	650	650	650	650	650	650	650	650	650	650	650	650	650	650	650	650	650	650	650	650	650	650	650	650	650	650	650	650	650	650	650	650	650	650	650	650	650
ozoroa_obovata	650	650	650	650	650	650	650	650	650	650	650	650	650	650	650	650	650	650	650	650	650	650	650	650	650	650	650	650	650	650	650	650	650	650	650	650	650	650	650	650	650	650	650	650	650	650	650	650	650
ozoroa_paniculosa	650	650	650	650	650	650	650	650	650	650	650	650	650	650	650	650	650	650	650	650	650	650	650	650	650	650	650	650	650	650	650	650	650	650	650	650	650	650	650	650	650	650	650	650	650	650	650	650	650
ozoroa_schinzii	650	650	650	650	650	650	650	650	650	650	650	650	650	650	650	650	650	650	650	650	650	650	650	650	650	650	650	650	650	650	650	650	650	650	650	650	650	650	650	650	650	650	650	650	650	650	650	650	650
ozoroa_sphaerocarpa	650	650	650	650	650	650	650	650	650	650	650	650	650	650	650	650	650	650	650	650	650	650	650	650	650	650	650	650	650	650	650	650	650	650	650	650	650	650	650	650	650	650	650	650	650	650	650	650	650
pistacia_atlantica	650	650	650	650	650	650	650	650	650	650	650	650	650	650	650	650	650	650	650	650	650	650	650	650	650	650	650	650	650	650	650	650	650	650	650	650	650	650	650	650	650	650	650	650	650	650	650	650	650
pistacia_chinensis	650	650	650	650	650	650	650	650	650	650	650	650	650	650	650	650	650	650	650	650	650	650	650	650	650	650	650	650	650	650	650	650	650	650	650	650	650	650	650	650	650	650	650	650	650	650	650	650	650
pistacia_khinjuk	650	650	650	650	650	650	650	650	650	650	650	650	650	650	650	650	650	650	650	650	650	650	650	650	650	650	650	650	650	650	650	650	650	650	650	650	650	650	650	650	650	650	650	650	650	650	650	650	650
pistacia_vera	650	650	650	650	650	650	650	650	650	650	650	650	650	650	650	650	650	650	650	650	650	650	650	650	650	650	650	650	650	650	650	650	650	650	650	650	650	650	650	650	650	650	650	650	650	650	650	650	650
pleiogynium_timoriense	650	650	650	650	650	650	650	650	650	650	650	650	650	650	650	650	650	650	650	650	650	650	650	650	650	650	650	650	650	650	650	650	650	650	650	650	650	650	650	650	650	650	650	650	650	650	650	650	650
protorhus_longifolia	650	650	650	650	650	650	650	650	650	650	650	650	650	650	650	650	650	650	650	650	650	650	650	650	650	650	650	650	650	650	650	650	650	650	650	650	650	650	650	650	650	650	650	650	650	650	650	650	650
rhodosphaera_rhodanthema	650	650	650	650	650	650	650	650	650	650	650	650	650	650	650	650	650	650	650	650	650	650	650	650	650	650	650	650	650	650	650	650	650	650	650	650	650	650	650	650	650	650	650	650	650	650	650	650	650
rhus_aromatica	650	650	650	650	650	650	650	650	650	650	650	650	650	650	650	650	650	650	650	650	650	650	650	650	650	650	650	650	650	650	650	650	650	650	650	650	650	650	650	650	650	650	650	650	650	650	650	650	650
rhus_integrifolia	650	650	650	650	650	650	650	650	650	650	650	650	650	650	650	650	650	650	650	650	650	650	650	650	650	650	650	650	650	650	650	650	650	650	650	650	650	650	650	650	650	650	650	650	650	650	650	650	650
rhus_ovata	650	650	650	650	650	650	650	650	650	650	650	650	650	650	650	650	650	650	650	650	650	650	650	650	650	650	650	650	650	650	650	650	650	650	650	650	650	650	650	650	650	650	650	650	650	650	650	650	650
schinus_molle	650	650	650	650	650	650	650	650	650	650	650	650	650	650	650	650	650	650	650	650	650	650	650	650	650	650	650	650	650	650	650	650	650	650	650	650	650	650	650	650	650	650	650	650	650	650	650	650	650
schinus_polygama	650	650	650	650	650	650	650	650	650	650	650	650	650	650	650	650	650	650	650	650	650	650	650	650	650	650	650	650	650	650	650	650	650	650	650	650	650	650	650	650	650	650	650	650	650	650	650	650	650
schinus_terebinthifolia	650	650	650	650	650	650	650	650	650	650	650	650	650	650	650	650	650	650	650	650	650	650	650	650	650	650	650	650	650	650	650	650	650	650	650	650	650	650	650	650	650	650	650	650	650	650	650	650	650
sclerocarya_birrea	650	650	650	650	650	650	650	650	650	650	650	650	650	650	650	650	650	650	650	650	650	650	650	650	650	650	650	650	650	650	650	650	650	650	650	650	650	650	650	650	650	650	650	650	650	650	650	650	650
searsia_acocksii	650	650	650	650	650	650	650	650	650	650	650	650	650	650	650	650	650	650	650	650	650	650	650	650	650	650	650	650	650	650	650	650	650	650	650	650	650	650	650	650	650	650	650	650	650	650	650	650	650
searsia_sp.	650	650	650	650	650	650	650	650	650	650	650	650	650	650	650	650	650	650	650	650	650	650	650	650	650	650	650	650	650	650	650	650	650	650	650	650	650	650	650	650	650	650	650	650	650	650	650	650	650
searsia_batophylla	650	650	650	650	650	650	650	650	650	650	650	650	650	650	650	650	650	650	650	650	650	650	650	650	650	650	650	650	650	650	650	650	650	650	650	650	650	650	650	650	650	650	650	650	650	650	650	650	650
searsia_burchellii	650	650	650	650	650	650	650	650	650	650	650	650	650	650	650	650	650	650	650	650	650	650	650	650	650	650	650	650	650	650	650	650	650	650	650	650	650	650	650	650	650	650	650	650	650	650	650	650	650
searsia_chirindensis	650	650	650	650	650	650	650	650	650	650	650	650	650	650	650	650	650	650	650	650	650	650	650	650	650	650	650	650	650	650	650	650	650	650	650	650	650	650	650	650	650	650	650	650	650	650	650	650	650
searsia_ciliata	650	650	650	650	650	650	650	650	650	650	650	650	650	650	650	650	650	650	650	650	650	650	650	650	650	650	650	650	650	650	650	650	650	650	650	650	650	650	650	650	650	650	650	650	650	650	650	650	650
searsia_crenata	650	650	650	650	650	650	650	650	650	650	650	650	650	650	650	650	650	650	650	650	650	650	650	650	650	650	650	650	650	650	650	650	650	650	650	650	650	650	650	650	650	650	650	650	650	650	650	650	650
searsia_dentata	650	650	650	650	650	650	650	650	650	650	650	650	650	650	650	650	650	650	650	650	650	650	650	650	650	650	650	650	650	650	650	650	650	650	650	650	650	650	650	650	650	650	650	650	650	650	650	650	650
searsia_divaricata	650	650	650	650	650	650	650	650	650	650	650	650	650	650	650	650	650	650	650	650	650	650	650	650	650	650	650	650	650	650	650	650	650	650	650	650	650	650	650	650	650	650	650	650	650	650	650	650	650
searsia_engleri	650	650	650	650	650	650	650	650	650	650	650	650	650	650	650	650	650	650	650	650	650	650	650	650	650	650	650	650	650	650	650	650	650	650	650	650	650	650	650	650	650	650	650	650	650	650	650	650	650
searsia_erosa	650	650	650	650	650	650	650	650	650	650	650	650	650	650	650	650	650	650	650	650	650	650	650	650	650	650	650	650	650	650	650	650	650	650	650	650	650	650	650	650	650	650	650	650	650	650	650	650	650
searsia_gerrardii	650	650	650	650	650	650	650	650	650	650	650	650	650	650	650	650	650	650	650	650	650	650	650	650	650	650	650	650	650	650	650	650	650	650	650	650	650	650	650	650	650	650	650	650	650	650	650	650	650
searsia_glauca	650	650	650	650	650	650	650	650	650	650	650	650	650	650	650	650	650	650	650	650	650	650	650	650	650	650	650	650	650	650	650	650	650	650	650	650	650	650	650	650	650	650	650	650	650	650	650	650	650
searsia_grandidens	650	650	650	650	650	650	650	650	650	650	650	650	650	650	650	650	650	650	650	650	650	650	650	650	650	650	650	650	650	650	650	650	650	650	650	650	650	650	650	650	650	650	650	650	650	650	650	650	650
searsia_gueinzii	650	650	650	650	650	650	650	650	650	650	650	650	650	650	650	650	650	650	650	650	650	650	650	650	650	650	650	650	650	650	650	650	650	650	650	650	650	650	650	650	650	650	650	650	650	650	650	650	650
searsia_incisa	650	650	650	650	650	650	650	650	650	650	650	650	650	650	650	650	650	650	650	650	650	650	650	650	650	650	650	650	650	650	650	650	650	650	650	650	650	650	650	650	650	650	650	650	650	650	650	650	650
searsia_keetii	650	650	650	650	650	650	650	650	650	650	650	650	650	650	650	650	650	650	650	650	650	650	650	650	650	650	650	650	650	650	650	650	650	650	650	650	650	650	650	650	650	650	650	650	650	650	650	650	650
searsia_krebsiana	650	650	650	650	650	650	650	650	650	650	650	650	650	650	650	650	650	650	650	650	650	650	650	650	650	650	650	650	650	650	650	650	650	650	650	650	650	650	650	650	650	650	650	650	650	650	650	650	650
searsia_laevigata	650	650	650	650	650	650	650	650	650	650	650	650	650	650	650	650	650	650	650	650	650	650	650	650	650	650	650	650	650	650	650	650	650	650	650	650	650	650	650	650	650	650	650	650	650	650	650	650	650
searsia_lancea	650	650	650	650	650	650	650	650	650	650	650	650	650	650	650	650	650	650	650	650	650	650	650	650	650	650	650	650	650	650	650	650	650	650	650	650	650	650	650	650	650	650	650	650	650	650	650	650	650
searsia_leptodictya	650	650	650	650	650	650	650	650	650	650	650	650	650	650	650	650	650	650	650	650	650	650	650	650	650	650	650	650	650	650	650	650	650	650	650	650	650	650	650	650	650	650	650	650	650	650	650	650	650
searsia_longispina	650	650	650	650	650	650	650	650	650	650	650	650	650	650	650	650	650	650	650	650	650	650	650	650	650	650	650	650	650	650	650	650	650	650	650	650	650	650	650	650	650	650	650	650	650	650	650	650	650
searsia_lucens	650	650	650	650	650	650	650	650	650	650	650	650	650	650	650	650	650	650	650	650	650	650	650	650	650	650	650	650	650	650	650	650	650	650	650	650	650	650	650	650	650	650	650	650	650	650	650	650	650
searsia_lucida	650	650	650	650	650	650	650	650	650	650	650	650	650	650	650	650	650	650	650	650	650	650	650	650	650	650	650	650	650	650	650	650	650	650	650	650	650	650	650	650	650	650	650	650	650	650	650	650	650
searsia_magalismontana	650	650	650	650	650	650	650	650	650	650	650	650	650	650	650	650	650	650	650	650	650	650	650	650	650	650	650	650	650	650	650	650	650	650	650	650	650	650	650	650	650	650	650	650	650	650	650	650	650
searsia_marlothii	650	650	650	650	650	650	650	650	650	650	650	650	650	650	650	650	650	650	650	650	650	650	650	650	650	650	650	650	650	650	650	650	650	650	650	650	650	650	650	650	650	650	650	650	650	650	650	650	650
searsia_montana	650	650	650	650	650	650	650	650	650	650	650	650	650	650	650	650	650	650	650	650	650	650	650	650	650	650	650	650	650	650	650	650	650	650	650	650	650	650	650	650	650	650	650	650	650	650	650	650	650
searsia_natalensis	650	650	650	650	650	650	650	650	650	650	650	650	650	650	650	650	650	650	650	650	650	650	650	650	650	650	650	650	650	650	650	650	650	650	650	650	650	650	650	650	650	650	650	650	650	650	650	650	650
searsia_nebulosa	650	650	650	650	650	650	650	650	650	650	650	650	650	650	650	650	650	650	650	650	650	650	650	650	650	650	650	650	650	650	650	650	650	650	650	650	650	650	650	650	650	650	650	650	650	650	650	650	650
searsia_pallens	650	650	650	650	650	650	650	650	650	650	650	650	650	650	650	650	650	650	650	650	650	650	650	650	650	650	650	650	650	650	650	650	650	650	650	650	650	650	650	650	650	650	650	650	650	650	650	650	650
searsia_pendulina	650	650	650	650	650	650	650	650	650	650	650	650	650	650	650	650	650	650	650	650	650	650	650	650	650	650	650	650	650	650	650	650	650	650	650	650	650	650	650	650	650	650	650	650	650	650	650	650	650
searsia_pentheri	650	650	650	650	650	650	650	650	650	650	650	650	650	650	650	650	650	650	650	650	650	650	650	650	650	650	650	650	650	650	650	650	650	650	650	650	650	650	650	650	650	650	650	650	650	650	650	650	650
[truncated: 2,191 more rows]
[truncated: 2,667 more columns]

## Sheet: Data 7
species	attacked	fusarium	competent	kills
liquidambar_styraciflua	1	1	1	1
ricinus_communis	1	1	1	1
quercus_robur	1	1	1	1
platanus_acerifolia	1	1	1	1
[truncated: 2,719 more rows]

## Sheet: Data 8
	AWC142	AWC143	AWC40	AWC41	AWC42	AWC43	AWC44	AWC46	AWC47	AWC48	AWC49	AWC50	AWC66	AWC67	AWC68	AWC69	AWC70	AWC72	AWC73	BSC14	CALT137	CALT138	CCP189	CCSP56	CCSP57	CCSP58	CCSP59	CCSP60	CCSP61	CCSP62	CDFW112	CDFW113	CDFW114	CDFW119	CDFW123	CDFW151	CDFW152	CDFW154	CDFW155	CDFW158	CNF129	CNF130	CNF131	CNF132	CNF133	CNF134	CNF135	CNLM118	CNLM150
[truncated: 54 more rows]
[truncated: 133 more columns]

[truncated: 1 more sheets: Data 9]
